# Supplementary material for: Outcomes of a social media campaign to promote COVID-19 vaccination in Nigeria
Source: PLoS One. 2023 Sep 15;18(9):e0290757. doi: 10.1371/journal.pone.0290757 (PMC10503765; doi:10.1371/journal.pone.0290757)
Supplement: S1 Dataset — (XLSX) [file pone.0290757.s003.xlsx]

## Sheet: Sheet1
userid	stratum_location0	treat	agegrp0	empsect0	gender0	religion0	edu0	vaxxed0	safe0	unneces0	stress0	benefit0	everyone0	friends0	family0	close0	nigerian0	healthc0	vaxxed1	safe1	unneces1	stress1	benefit1	everyone1	friends1	family1	close1	nigerian1	healthc1	vaxxed2	safe2	unneces2	stress2	benefit2	everyone2	friends2	family2	close2	nigerian2	healthc2	fivec0	fivec1	fivec2	norms0	norms1	norms2
1799451533492500	Lagos	1	2	4	1	1	6	0	4	2	2	2	1	3	4	3	4	5	1	4	2	1	3	1	4	3	2	3	5	1	1	2	1	4	2	2	2	2	4	5	1.8	1.8	2.8	3.8	3.4	3
3041453692645650	Lagos	1	2	5	2	4	4	0	4	2	2	5	2	3	3	3	3	3																							2.6			3
3094360550688020	Lagos	1	1	4	1	2	4	0	4	3	3	2	4	2	5	3	2	4	0	4	4	5	3	3	3	4	3	4	4	1	1	2	1	4	1	4	3	4	1	3	2.8	3.4	2.6	3.2	3.6	3
3097931020330950	Lagos	1	1	4	1	4	4	0	1	3	4	3	3	1	2	2	2	3																							3.6			2
3108222609301640	Benue	0	1	4	1	4	4	0	4	2	2	2	1	4	4	4	2	3	0	4	1	3	4	4	4	4	4	3	4												1.8	2.8		3.4	3.8
3116442968479490	Lagos	1	3	4	2	4	3	0	3	3	4	4	3	3	3	1	2	3	0	3	2	2	3	3	3	3	2	1	3												3.4	2.6		2.4	2.4
3123415904449510	Lagos	1	1	4	1	4	3	0	3	3	1	4	3	1	4	2	2	2	0	2	4	1	4	4	4	2	1	1	2												2.8	3.4		2.2	2
3126176870840090	Cross River	0	1	7	3	4	4	0	2	2	3	4	1	2	2	2	3	3	0	3	4	3	4	4	4	2	5	4	5	0	3	3	4	2	5	3	2	5	2	4	2.8	3.6	3.4	2.4	4	3.2
3171175706339710	Kogi	0	1	5	2	2	4	0	3	3	3	4	3	3	3	1	2	2																							3.2			2.2
3189654567824880	Oyo	0	1	6	1	4	4	0	4	2	2	4	2	4	4	4	4	4	0	4	1	1	2	1	4	4	4	4	4	1	4	2	2	4	2	4	4	4	4	4	2.4	1.4	2.4	4	4	4
3191739817616990	Lagos	1	1	4	1	4	4	0	4	3	4	4	2	4	4	4	4	4	1	4	2	4	2	2	2	2	3	3	3	1	1	2	4	4	2	4	4	4	4	4	3	2.4	3.4	4	2.6	4
3272863232837260	Yobe	0	2	2	2	2	4	0	3	4	3	4	4	4	3	1	2	3	0	2	3	4	2	4	4	4	1	3	3	0	3	3	5	4	1	3	3	5	4	4	3.6	3.4	3.2	2.6	3	3.8
3308433655947690	Lagos	1	1	6	1	1	6	0	2	1	1	1	2	2	2	2	2	3																							1.8			2.2
3314860661971160	Anambra	1	1	4	2	1	3	0	4	1	2	5	2	4	4	5	1	5	0	4	1	3	3	2	1	4	1	3	4												2.4	2.2		3.8	2.6
3374340469357440	Lagos	1	1	4	1	1	2	0	3	3	1	3	1	4	2	1	1	3																							2.2			2.2
3426817014110290	Enugu	0	2	5	2	4	3	0	3	3	2	4	2	3	3	4	3	3	1	4	2	2	4	2	3	3	3	3	4												2.8	2.4		3.2	3.2
3437824829675390	Lagos	1	1	4	1	4	4	0	4	4	3	4	2	4	4	3	3	3	0	4	2	4	4	2	4	4	2	3	3												3	2.8		3.4	3.2
3452430488214730	Nasarawa	0	1	4	1	2	3	0	4	2	3	3	2	4	4	2	4	3																							2.4			3.4
3490836047707870	Abia	0	2	4	2	4	2	0	3	3	5	3	1	4	3	2	3	4	0	3	3	3	3	3	4	4	2	2	3												3	3		3.2	3
3494465780678360	Imo	0	1	5	2	4	4	0	3	3	3	4	3	3	3	1	1	5	0	3	3	4	4	4	2	3	1	1	5												3.2	3.6		2.6	2.4
3508209849303790	Abia	0	2	4	2	4	3	0	3	3	3	3	2	3	3	2	2	2	0	3	3	4	4	2	3	3	2	2	3	0	3	2	4	4	2	4	3	2	3	2	2.8	3.2	3	2.4	2.6	2.8
3540706286054270	Abia	0	1	4	1	4	4	0	3	5	4	5	1	5	5	2	3	4	0	3	3	1	1	3	2	2	2	3	3												3.6	2.2		3.8	2.4
3547585732033010	Plateau	0	1	4	2	1	4	0	3	3	3	3	3	3	3	1	1	1																							3			1.8
3595276403930620	Delta	0	1	3	2	4	4	0	3	2	2	1	2	1	1	4	2	3	0	4	2	2	4	2	4	4	4	1	3												2	2.4		2.2	3.2
3599634313495080	Lagos	1	1	6	2	2	3	0	2	3	2	4	2	2	2	2	3	3	1	3	2	2	4	2	2	2	2	3	4												3	2.6		2.4	2.6
3675172349274180	Lagos	1	1	4	2	4	4	0	3	3	4	5	1	3	3	1	2	5	0	2	3	2	3	3	3	3	1	2	3	0	2	3	2	4	2	2	2	2	3	5	3.2	3	3	2.8	2.4	2.8
3792127280890070	Plateau	0	1	8	2	4	4	0	2	4	3	1	3	1	2	1	3	3																							3			2
3827656127337580	Plateau	0	2	5	2	1	4	0	2	2	2	2	1	3	3	2	2	2																							2.2			2.4
3832698486833000	Ogun	0	1	4	1	4	3	0	3	4	3	4	4	3	3	1	3	3																							3.6			2.6
3864514393651210	Kaduna	0	2	6	1	1	3	0	4	2	3	3	2	4	4	5	4	5	0	3	3	4	4	2	4	4	2	4	4												2.4	3.2		4.4	3.6
3871903276246230	Benue	0	1	4	1	2	4	0	4	2	3	1	1	4	4	3	4	4	0	4	2	3	2	2	4	4	2	2	2	0	4	2	4	3	2	4	4	4	4	3	1.8	2.2	2.6	3.8	2.8	3.8
3875532595883160	Oyo	0	3	4	3	1	4	0	3	2	3	4	2	4	3	2	2	4																							2.8			3
3877105419059480	Ogun	0	3	4	1	2	5	0	4	3	5	5	3	3	3	3	1	1	1	4	3	5	5	3	2	5	4	3	5												3.6	3.6		2.2	3.8
3889562024479610	Lagos	1	1	2	1	4	3	0	5	1	4	4	1	4	5	3	5	5																							2.2			4.4
3890562257713420	Lagos	1	1	4	2	4	2	0	3	2	2	4	2	4	4	4	5	5	0	4	2	3	2	2	4	4	3	3	4												2.6	2.2		4.4	3.6
3890852221017740	Lagos	1	1	4	1	2	4	0	1	5	5	5	5	1	1	1	1	1																							5			1
3892685650834110	Lagos	1	1	4	1	4	2	0	4	1	4	4	1	3	4	3	2	4	0	3	2	4	2	1	3	4	2	3	4	0	4	4	4	3	2	3	4	3	2	2	2.4	2.4	3	3.2	3.2	2.8
3902750083161580	Lagos	1	1	4	2	4	2	0	4	2	3	3	3	4	3	2	3	3	0	4	2	4	4	2	3	3	3	3	3												2.6	2.8		3	3
3904089483027740	Kaduna	0	1	4	1	2	4	0	4	2	2	2	2	4	4	4	3	4																							2			3.8
3905894892846370	Lagos	1	1	5	2	2	3	0	4	2	2	4	2	3	2	2	3	3	1	4	1	3	2	4	2	4	3	3	2												2.4	2.4		2.6	2.8
3923598561077180	Lagos	1	1	4	1	1	4	0	2	2	2	4	3	2	3	1	2	5	1	4	2	2	4	2	4	2	4	3	5												3	2.4		2.6	3.6
3940797216022640	Lagos	1	2	4	2	1	4	0	4	1	2	5	2	4	4	1	2	5	0	4	1	4	4	1	4	3	2	2	5												2.4	2.4		3.2	3.2
3944050429030180	Imo	0	2	5	2	1	4	0	3	2	2	4	3	1	1	1	2	2																							2.8			1.4
3959776920791890	Plateau	0	4	4	1	2	3	0	3	3	3	4	3	3	2	1	2	4	0	3	3	2	1	2	3	2	3	3	3												3.2	2.2		2.4	2.8
3964843426951540	Lagos	1	2	4	1	4	2	0	5	3	3	5	4	4	3	3	4	3																							3.2			3.4
3971487892954390	Lagos	1	1	4	1	4	4	0	2	2	3	3	4	3	4	2	3	3	1	3	3	4	3	4	4	3	4	4	4												3.2	3.4		3	3.8
3973083246057210	Lagos	1	2	4	2	4	2	0	4	2	2	2	1	4	4	4	2	2	1	4	4	2	4	2	4	4	5	3	4												1.8	2.8		3.2	4
3974307759336450	Lagos	1	1	4	2	4	3	0	4	2	4	4	2	4	4	3	4	4																							2.8			3.8
3984197328347250	Lagos	1	1	4	1	1	4	0	2	2	4	5	2	5	4	4	3	4	1	4	1	4	5	2	5	4	4	3	4												3.4	2.8		4	4
4003020979799250	Lagos	1	2	4	1	1	5	0	3	2	4	4	3	3	4	2	2	4	1	1	1	3	3	1	4	4	5	2	5												3.2	2.6		3	4
4010311912402190	Lagos	1	1	4	1	4	4	0	3	3	4	4	2	4	4	2	2	3	0	4	4	4	5	2	4	3	2	3	4	1	3	3	2	4	3	5	4	3	3	4	3.2	3.4	3	3	3.2	3.8
4011721845609680	Plateau	0	2	4	1	1	5	0	2	4	3	1	3	3	3	3	2	3																							3			2.8
4014699271963190	Oyo	0	1	1	2	1	3	0	3	3	5	5	1	4	4	3	2	5																							3.4			3.6
4014779978622050	Plateau	0	1	6	1	1	4	0	3	3	3	2	2	2	2	2	1	2																							2.6			1.8
4015059188594510	Lagos	1	2	4	2	2	4	0	3	3	3	4	3	3	3	1	3	5	0	3	3	2	4	3	3	3	3	4	5												3.2	3		3	3.6
4017105458389730	Lagos	1	2	4	2	4	5	0	3	3	3	3	2	2	2	2	2	4	0	4	2	4	4	2	3	3	3	3	5												2.8	2.8		2.4	3.4
4017899174976510	Niger	1	1	4	1	1	4	0	3	2	2	1	2	2	3	2	3	4																							2			2.8
4020439111325860	Federal Capital Territory	0	4	4	1	3	2	0	2	2	3	4	2	2	3	4	4	5																							3			3.6
4021404717961680	Lagos	1	1	4	1	4	3	0	3	3	3	3	3	3	3	3	3	3	0	3	2	3	3	3	3	3	3	3	3												3	2.8		3	3
4021650324602950	Osun	0	1	5	2	2	7	0	3	4	4	3	4	4	3	3	2	4	0	2	1	1	1	2	1	1	1	3	3												3.6	1.8		3.2	1.8
4029788273791330	Cross River	0	1	4	1	4	2	0	4	2	4	3	2	4	4	2	1	4	0	4	2	2	4	2	4	4	3	2	3	0	4	1	2	4	1	5	5	4	3	5	2.6	2.4	2	3	3.2	4.4
4033288620103950	Akwa Ibom	0	2	2	1	4	4	0	3	3	1	4	2	2	2	3	4	5	0	3	2	1	1	1	2	2	2	3	4												2.6	1.6		3.2	2.6
4039673272801100	Lagos	1	1	4	1	4	1	0	5	5	3	3	4	4	3	1	1	1																							3.2			2
4040458122722980	Lagos	1	1	4	1	4	2	0	3	3	4	3	2	1	1	3	2	3																							3			2
4046388878795630	Yobe	0	1	4	1	2	3	0	3	2	3	4	2	3	3	1	2	3	0	4	1	2	4	2	4	3	4	3	4	0	5	2	2	4	2	3	4	4	3	4	2.8	2.2	2.2	2.4	3.6	3.6
4052964294804540	Lagos	1	2	4	1	1	3	0	4	2	4	4	2	4	4	3	3	3	0	4	2	4	4	2	4	4	3	3	3												2.8	2.8		3.4	3.4
4053055971461500	Lagos	1	1	4	2	5	3	0	3	2	2	4	2	4	4	2	3	4																							2.6			3.4
4054205491347290	Lagos	1	1	4	1	4	4	0	5	1	2	3	1	3	3	4	3	4																							1.6			3.4
4064223657012640	Lagos	1	2	4	1	4	7	0	4	2	4	4	2	4	4	5	5	4	1	4	1	2	4	2	4	4	5	4	4	1	4	2	2	2	2	4	4	4	4	4	2.8	2.2	2	4.4	4.2	4
4066209946812520	Plateau	0	2	4	2	4	4	0	3	3	4	4	2	2	2	2	3	4																							3.2			2.6
4071608379606410	Lagos	1	1	4	2	1	2	0	2	3	2	2	2	2	3	3	2	2																							2.6			2.4
4074887895945610	Kano	0	2	4	2	2	2	0	3	2	2	4	2	4	4	2	3	4	0	4	2	3	4	2	4	3	2	3	4												2.6	2.6		3.4	3.2
4076060072493720	Benue	0	2	6	1	1	5	0	3	3	3	4	3	4	4	4	3	4	0	4	3	4	4	3	3	4	4	4	4	1	4	3	2	1	2	3	4	3	3	4	3.2	3.2	2	3.8	3.8	3.4
4079195592182550	Lagos	1	2	4	1	2	5	0	1	1	4	4	1	4	4	5	5	5	0	5	5	5	5	1	1	1	1	5	5												3	3.4		4.6	2.6
4082337761868060	Lagos	1	2	4	1	2	4	0	4	4	4	4	2	4	4	5	4	5	1	5	1	1	4	1	5	5	5	4	5	1	5	1	1	4	1	5	5	5	4	5	3.2	1.6	1.6	4.4	4.8	4.8
4090221941079280	Osun	0	1	6	1	4	3	0	4	1	4	4	2	4	4	5	4	5	0	4	2	4	4	2	4	4	5	3	5	0	4	2	4	3	2	4	4	5	4	5	2.6	2.8	2.6	4.4	4.2	4.4
4090652937702080	Lagos	1	1	1	1	1	2	0	2	3	4	4	3	3	4	2	2	3																							3.6			2.8
4094045954030270	Rivers	1	3	1	2	3	4	0	3	2	3	5	3	1	1	1	2	2	1	3	3	3	4	3	1	1	3	2	4												3.2	3.2		1.4	2.2
4095727487209090	Lagos	1	1	4	1	4	2	0	2	4	2	4	4	4	4	1	1	1																							3.6			2.2
4097430237030030	Lagos	1	1	6	2	4	4	0	3	4	3	4	3	3	3	2	3	3	1	4	2	4	5	2	4	4	4	2	4	1	4	2	4	4	2	4	4	3	3	4	3.4	3	2.8	2.8	3.6	3.6
4099015240200180	Lagos	1	1	4	2	4	4	0	2	3	2	5	2	2	2	2	2	4	0	2	3	2	4	3	2	2	1	2	2												3.2	3.2		2.4	1.8
4100924430009220	Lagos	1	1	4	1	2	4	0	3	3	3	3	3	3	3	3	3	3	1	4	5	2	5	3	4	3	3	3	4	1	5	2	5	4	1	1	5	4	3	5	3	3.4	2.6	3	3.4	3.6
4101235743310290	Cross River	0	1	4	2	4	4	0	5	1	1	4	1	4	4	4	4	4	0	1	1	1	5	5	5	5	1	3	3	0	5	5	5	5	5	5	1	5	1	4	1.6	3.4	4.2	4	3.4	3.2
4104259073008570	Lagos	1	1	4	1	4	3	0	2	2	3	3	4	3	2	2	3	3	0	4	2	2	3	3	4	4	3	2	4												3.2	2.4		2.6	3.4
4104905082942640	Lagos	1	1	5	1	1	4	0	2	4	3	5	3	3	3	1	1	2																							3.8			2
4107719689329640	Lagos	1	1	4	1	4	3	0	4	4	2	3	2	4	4	4	4	5	0	4	2	4	4	2	4	4	3	3	4												2.6	2.8		4.2	3.6
4108796099226320	Plateau	0	1	4	1	4	2	0	3	3	4	5	4	3	3	1	2	4																							3.8			2.6
4109018852534730	Lagos	1	3	4	1	5	5	0	3	3	3	3	3	3	3	5	5	5																							3			4.2
4111509872283820	Niger	1	1	4	2	2	4	0	4	2	2	5	2	4	4	4	4	5	0	3	3	2	4	2	4	4	1	3	4												2.6	2.8		4.2	3.2
4122335937872730	Oyo	0	1	4	1	4	3	0	3	3	4	1	3	2	2	1	2	5																							2.8			2.4
4122720324496140	Oyo	0	1	4	2	2	3	0	3	3	3	3	3	3	3	3	3	3	0	3	3	3	3	3	3	3	3	3	3												3	3		3	3
4123713217732510	Plateau	0	1	4	2	4	4	0	3	3	3	4	3	3	3	1	2	3																							3.2			2.4
4125433234222840	Lagos	1	2	4	1	4	7	0	1	1	1	1	1	5	5	1	5	3																							1.8			3.8
4125840430854590	Lagos	1	1	4	2	1	4	0	4	3	3	4	3	4	3	3	3	4	0	3	3	3	3	3	3	3	2	2	3	0	4	3	2	4	3	3	3	3	3	3	3	3	2.8	3.4	2.6	3
4136464583120530	Enugu	0	1	4	1	1	4	0	3	3	4	5	2	3	2	1	2	2	0	2	3	2	5	1	2	2	1	2	2												3.4	3		2	1.8
4137851499652480	Lagos	1	1	4	1	4	2	0	3	3	4	4	4	4	2	2	2	2	0	2	4	4	4	4	2	4	1	1	4	0	3	4	4	4	4	4	4	1	1	2	3.6	4	3.8	2.4	2.4	2.4
4140352846066530	Lagos	1	1	4	1	2	7	0	2	2	3	4	4	3	2	2	2	4	0	2	4	2	4	1	2	3	3	3	3												3.4	3		2.6	2.8
4144219029017550	Lagos	1	2	4	2	2	2	0	4	4	4	4	1	3	4	4	3	3	1	1	4	4	2	1	1	4	3	1	3												3	3.2		3.4	2.4
4151047808335220	Akwa Ibom	0	1	1	1	2	4	0	3	3	3	3	3	3	3	1	3	4																							3			2.8
4154463004658640	Lagos	1	1	4	1	2	4	0	5	2	4	5	1	3	3	3	4	4																							2.6			3.4
4164375480331910	Lagos	1	2	4	2	2	4	0	3	2	4	4	2	4	4	3	4	4	0	3	2	4	3	2	4	4	3	4	5												3	2.8		3.8	4
4166184940154070	Kano	0	3	4	2	2	3	0	4	2	3	4	2	4	4	2	1	4																							2.6			3
4170653963039750	Plateau	0	2	4	1	4	4	0	4	1	3	2	1	1	4	1	4	3																							1.8			2.6
4171662872938050	Lagos	1	1	5	1	4	4	0	1	2	3	3	3	3	3	3	4	4																							3.2			3.4
4173269982777280	Benue	0	1	2	1	4	2	0	4	4	4	3	4	4	4	4	4	5																							3.4			4.2
4174288899343220	Lagos	1	1	4	1	4	4	0	4	2	4	4	2	2	4	2	4	3																							2.8			3
4176458715793540	Akwa Ibom	0	2	3	1	4	7	0	3	2	2	4	2	4	2	2	2	4																							2.6			2.8
4176582082447690	Lagos	1	1	4	1	1	3	0	3	3	3	3	3	3	3	1	1	1																							3			1.8
4176701925769440	Lagos	1	2	4	2	4	4	0	4	2	4	4	2	4	4	2	2	4	0	3	2	2	4	2	5	5	2	4	5												2.8	2.6		3.2	4.2
4179332225506220	Kaduna	0	2	4	1	4	4	0	2	3	2	3	3	2	2	2	2	3																							3			2.2
4180663538711870	Plateau	0	1	4	2	4	4	0	3	3	3	4	3	2	3	1	2	2																							3.2			2
4180943952009860	Lagos	1	2	4	1	2	2	0	3	3	3	5	2	3	4	2	2	5	0	3	2	2	5	2	4	4	3	3	4	0	3	2	2	4	2	2	4	2	3	5	3.2	2.8	2.6	3.2	3.6	3.2
4181026845334450	Anambra	1	1	4	1	1	2	0	3	3	4	4	3	2	2	1	2	3	0	3	2	4	5	3	1	1	1	3	3	0	4	1	4	4	1	1	3	1	4	3	3.4	3.4	2.4	2	1.8	2.4
4181830721922780	Lagos	1	1	2	2	2	5	0	3	3	3	5	1	3	3	5	5	4																							3			4
4191897737580970	Lagos	1	1	4	1	4	4	0	3	5	3	3	3	3	3	3	3	3																							3.4			3
4192335127539890	Lagos	1	1	4	1	4	2	0	2	4	2	4	4	3	3	1	2	4	1	4	2	4	4	2	4	4	3	3	5												3.6	2.8		2.6	3.8
4203109653127000	Lagos	1	1	2	1	1	2	0	1	2	2	3	2	4	4	3	3	3	0	3	3	2	3	2	2	2	1	1	2	0	3	4	2	4	3	2	2	1	1	2	2.8	2.6	3.2	3.4	1.6	1.6
4205568422883100	Lagos	1	2	4	2	1	3	0	4	3	5	4	2	3	3	1	1	1																							3.2			1.8
4209758835795350	Lagos	1	1	4	2	2	2	0	3	3	3	3	3	3	4	4	3	3																							3			3.4
4211903195582320	Lagos	1	2	5	3	3	4	0	3	3	3	3	3	3	3	3	3	3	1	1	3	3	3	3	2	3	2	2	2	1	2	1	1	1	2	3	3	2	2	2	3	3.4	1.8	3	2.2	2.4
4219710658133580	Kano	0	2	6	1	2	4	0	3	3	2	3	3	2	2	1	2	2	0	3	3	2	1	3	3	3	1	3	2												2.8	2.4		1.8	2.4
4221393907990250	Lagos	1	1	1	2	4	4	0	3	3	3	4	3	4	3	1	2	2																							3.2			2.4
4221829747929060	Lagos	1	3	5	3	1	4	0	3	3	3	1	3	3	3	1	4	4																							2.6			3
4223297454443060	Enugu	0	1	6	2	4	3	0	3	4	3	4	2	4	3	3	3	1	0	3	1	4	4	1	3	4	4	3	2												3.2	2.6		2.8	3.2
4223560057749500	Lagos	1	1	4	1	3	3	0	3	3	3	5	3	3	3	2	2	3	0	3	2	4	4	2	4	4	3	3	4												3.4	3		2.6	3.6
4224539397658100	Plateau	0	1	4	1	4	4	0	3	4	2	5	5	1	1	1	1	5																							3.8			1.8
4226131220826410	Abia	0	1	4	1	4	4	0	3	3	2	4	4	2	3	2	2	3	1	3	3	2	4	2	2	3	2	3	2												3.2	2.8		2.4	2.4
4226946267406070	Abia	0	1	2	2	4	4	0	2	2	2	4	2	2	3	1	2	3	1	4	2	3	4	2	4	3	1	2	3	0	2	2	3	4	2	3	3	1	3	4	2.8	2.6	3	2.2	2.6	2.8
4227953867309750	Lagos	1	1	6	1	4	3	0	4	4	4	2	3	3	4	2	2	2	0	2	4	4	2	5	1	1	3	4	5	1	1	5	2	2	5	2	2	2	2	2	3	3.8	3.8	2.6	2.8	2
4230642853706900	Lagos	1	1	4	1	2	2	0	2	2	3	1	1	4	2	2	3	2	1	4	2	2	4	4	4	4	5	3	4	1	5	5	4	5	4	5	4	5	5	5	2.2	2.8	3.8	2.6	4	4.8
4233122566796810	Plateau	0	1	4	1	3	2	0	4	2	2	3	2	2	4	5	4	4																							2.2			3.8
4235774756550160	Lagos	1	1	4	2	2	4	0	3	3	4	4	3	3	4	1	3	5																							3.4			3.2
4236294093142390	Lagos	1	1	4	1	4	4	0	5	1	2	2	2	2	2	2	3	3																							1.6			2.4
4238137052982750	Lagos	1	1	6	1	3	3	0	3	3	3	3	3	3	3	3	3	3	0	3	2	2	3	3	2	2	2	2	2	1	1	1	1	3	1	3	1	3	2	2	3	2.6	2.2	3	2	2.2
4239644186164790	Plateau	0	4	4	1	2	4	0	3	3	4	4	3	1	1	4	2	5																							3.4			2.6
4243902215710520	Kogi	0	1	4	2	2	4	0	3	4	4	4	3	5	2	2	4	5	0	4	3	3	5	2	4	4	1	2	4	0	3	3	2	4	3	5	2	2	3	5	3.6	3	3	3.6	3	3.4
4245801748863520	Plateau	0	1	4	1	1	4	0	3	3	1	4	3	2	2	2	1	5																							2.8			2.4
4247853515319230	Lagos	1	1	4	1	4	3	0	4	4	3	3	2	4	4	3	3	3																							2.8			3.4
4248516001919950	Lagos	1	3	4	1	4	4	0	2	2	4	4	2	3	2	4	2	4																							3.2			3
4248825118556420	Lagos	1	1	4	2	1	2	0	1	2	1	4	3	4	3	3	2	4	0	3	2	4	4	1	4	3	3	3	4												3	2.8		3.2	3.4
4249393841850530	Gombe	0	2	4	2	4	4	0	3	2	2	4	2	2	2	1	3	3																							2.6			2.2
4252272861541250	Kano	0	2	4	2	2	4	0	3	3	3	3	3	3	3	3	2	5	0	5	2	5	5	1	4	4	4	4	5												3	2.8		3.2	4.2
4252311571563380	Plateau	0	1	2	1	1	4	0	3	3	1	1	2	2	3	3	3	1																							2			2.4
4256313194480730	Lagos	1	1	1	1	4	4	0	4	2	4	4	1	4	4	5	2	2	0	4	1	2	4	1	4	4	2	3	3	1	4	1	5	5	2	2	2	3	3	2	2.6	2	3	3.4	3.2	2.4
4257490324353160	Abia	0	2	6	2	4	4	0	4	2	4	4	2	4	4	4	3	4	0	2	1	3	4	1	4	4	4	3	5	0	4	1	3	4	2	3	4	3	4	5	2.8	2.6	2.4	3.8	4	3.8
4257831527650250	Lagos	1	2	4	2	4	4	0	2	2	3	2	2	3	2	3	1	4																							2.6			2.6
4260945700677580	Lagos	1	1	4	2	4	2	0	2	2	2	2	2	2	2	2	2	2																							2.4			2
4264228983681570	Lagos	1	1	4	1	2	2	0	4	4	4	4	2	5	3	3	2	5																							3.2			3.6
4265381686906980	Enugu	0	2	4	2	4	4	0	2	4	3	3	3	2	2	1	1	2	1	2	2	2	4	4	3	3	1	2	3												3.4	3.2		1.6	2.4
4266677610121500	Lagos	1	2	5	2	1	4	0	1	3	1	3	3	1	1	2	2	3	0	3	2	4	4	2	4	4	5	3	5												3	3		1.8	4.2
4268800259893150	Lagos	1	2	6	1	1	4	0	2	3	2	2	3	2	3	3	2	2																							2.8			2.4
4270750393030520	Kwara	0	1	2	3	4	3	0	4	2	4	4	2	2	3	5	2	2																							2.8			2.8
4272749846187730	Oyo	0	5	4	2	4	3	0	3	3	5	4	4	3	3	4	5	5	1	5	4	1	5	2	4	4	5	5	5												3.8	2.6		4	4.6
4274271509344950	Lagos	1	1	4	1	1	2	0	1	2	2	1	1	1	1	3	3	3	0	4	1	2	1	2	1	1	2	2	2												2.2	1.6		2.2	1.6
4281034632024810	Imo	0	1	3	3	4	7	0	3	2	2	1	2	3	3	2	2	2																							2			2.4
4281641321945420	Lagos	1	1	4	1	2	3	0	4	2	2	2	2	4	4	4	4	5	0	5	5	4	4	1	4	4	4	4	5												2	3		4.2	4.2
4281830041928930	Lagos	1	1	4	1	1	2	0	2	3	1	4	2	2	1	3	3	4	0	4	2	1	2	4	4	2	1	4	2												2.8	2.2		2.6	2.6
4282584821852810	Plateau	0	1	4	2	4	5	0	3	1	2	1	1	1	1	1	1	2																							1.6			1.2
4282790085163120	Lagos	1	1	5	1	1	2	0	1	2	5	5	1	5	1	1	5	5																							3.6			3.4
4283813971747980	Plateau	0	2	4	1	4	4	0	4	2	3	4	2	4	4	2	3	3																							2.6			3.2
4284666291660000	Plateau	0	1	4	2	2	4	0	4	2	3	4	3	4	4	2	3	3																							2.8			3.2
4287518768043610	Niger	1	1	5	2	2	3	0	4	1	2	4	1	5	4	5	1	3	0	5	2	2	4	2	4	4	3	3	4												2	2.2		3.6	3.6
4288602857935350	Kogi	0	1	4	1	2	4	0	4	2	2	4	2	4	4	4	3	3																							2.4			3.6
4290830304373770	Lagos	1	1	6	1	2	4	0	3	2	3	4	2	4	2	2	2	4	0	2	2	2	4	3	4	2	1	1	3	0	1	5	2	4	4	4	2	1	1	4	2.8	3	4	2.8	2.2	2.4
4291410614300580	Federal Capital Territory	0	2	4	2	1	4	0	3	2	3	3	3	3	4	4	1	4	0	3	3	3	3	2	3	3	1	2	4	0	3	3	2	4	2	3	3	1	2	5	2.8	2.8	2.8	3.2	2.6	2.8
4292371384223710	Federal Capital Territory	0	2	2	2	1	4	0	3	2	4	4	2	2	3	1	3	4																							3			2.6
4293979357378700	Enugu	0	2	2	1	4	4	0	4	2	4	4	2	2	3	2	4	4	1	4	2	2	4	2	4	4	3	3	3												2.8	2.4		3	3.4
4294174200686770	Lagos	1	1	4	2	4	2	0	3	2	4	4	2	4	4	2	3	4																							3			3.4
4295514447213730	Imo	0	1	4	1	1	2	0	4	2	2	3	1	4	4	2	1	2																							2			2.6
4295764190546550	Lagos	1	1	4	1	4	4	0	4	2	3	3	2	4	4	2	2	4																							2.4			3.2
4297846193678230	Imo	0	2	6	2	1	4	0	3	3	2	3	3	3	2	1	3	4	0	2	3	2	4	2	4	4	3	3	2												2.8	3		2.6	3.2
4298457396931060	Lagos	1	1	4	1	4	2	0	2	3	1	5	4	2	2	2	1	3	0	3	2	4	5	2	5	4	4	2	5												3.4	3.2		2	4
4299073760222000	Lagos	1	1	4	1	1	2	0	4	2	4	4	2	3	3	1	2	4	0	4	4	4	4	2	3	3	1	3	4												2.8	3.2		2.6	2.8
4301478523307350	Kano	0	4	4	1	2	7	0	3	2	4	4	2	2	2	2	2	3	0	4	2	2	4	2	3	4	3	4	5	0	3	4	4	4	2	4	2	3	3	5	3	2.4	3.4	2.2	3.8	3.4
4301766376602230	Lagos	1	1	4	1	2	2	0	4	2	1	4	2	4	3	4	2	4	0	5	1	1	2	2	4	4	3	4	4	1	5	1	3	2	2	4	4	4	5	2	2.2	1.4	1.8	3.4	3.8	3.8
4301924416596230	Lagos	1	1	5	1	4	5	0	1	4	3	3	4	3	4	4	4	1	1	5	5	5	4	4	3	3	3	4	4												3.8	3.8		3.2	3.4
4303524126424210	Lagos	1	1	6	1	4	4	0	4	2	2	4	3	3	4	2	2	3	0	3	3	2	3	2	2	3	3	3	3												2.6	2.6		2.8	2.8
4306581089469590	Lagos	1	2	4	2	4	3	0	2	4	3	1	4	2	2	1	3	4	0	3	3	3	5	2	2	2	1	2	2												3.2	3.2		2.4	1.8
4307106766083950	Delta	0	3	4	1	4	4	0	3	3	3	4	2	3	2	4	2	5	0	3	3	2	4	2	4	2	3	3	5												3	2.8		3.2	3.4
4309566935821620	Lagos	1	1	4	1	2	4	0	2	3	1	4	3	3	2	1	2	2																							3			2
4311929345579980	Lagos	1	1	4	2	2	2	0	3	4	1	3	4	1	2	1	2	5																							3			2.2
4312058912225460	Plateau	0	2	4	1	4	4	0	3	3	3	1	5	3	3	1	2	3																							3			2.4
4313124442131900	Lagos	1	1	4	1	4	2	0	5	2	3	2	1	4	5	4	4	4																							1.8			4.2
4313932015382530	Abia	0	4	4	2	4	4	0	1	4	4	4	4	2	5	2	3	4	1	5	1	2	4	1	4	4	3	3	5												4.2	1.8		3.2	3.8
4314449555331750	Plateau	0	1	4	2	1	4	0	2	2	4	4	3	4	4	1	2	2																							3.4			2.6
4314485118663870	Rivers	1	1	1	1	4	4	0	3	2	1	5	1	2	1	1	2	1	0	2	2	1	1	2	1	2	1	2	1	0	2	3	4	1	1	4	2	1	1	1	2.4	2	2.6	1.4	1.4	1.8
4316716091759360	Lagos	1	2	8	2	1	4	0	3	3	2	1	3	1	3	2	4	4																							2.4			2.8
4318501751592830	Federal Capital Territory	0	2	4	2	4	7	0	3	3	1	3	4	3	3	1	4	2	0	3	3	3	4	1	3	3	1	4	3	0	3	3	3	4	4	3	3	1	2	3	2.8	2.8	3.4	2.6	2.8	2.4
4320980201362310	Lagos	1	1	4	1	4	4	0	2	2	2	2	1	2	4	3	1	2																							2.2			2.4
4324224554356170	Lagos	1	1	4	1	2	2	0	4	4	4	4	4	1	2	3	2	2	1	4	2	1	2	1	4	3	3	4	4												3.6	1.6		2	3.6
4326619224132220	Lagos	1	1	4	1	1	2	0	4	4	4	4	4	4	4	3	3	3	0	4	4	4	4	4	4	4	3	3	3	1	4	2	3	3	2	4	4	3	3	4	3.6	3.6	2.4	3.4	3.4	3.6
4328849137244850	Rivers	1	2	4	2	4	4	0	2	3	2	4	3	3	3	1	3	4																							3.2			2.8
4329010233887630	Zamfara	0	1	4	1	2	3	0	4	2	1	2	4	4	4	2	4	4	1	4	2	3	3	4	4	4	3	5	5												2.2	2.8		3.6	4.2
4329260143850780	Lagos	1	1	4	1	4	4	0	3	2	2	3	1	1	3	3	1	1																							2.2			1.8
4329546047167730	Plateau	0	1	4	2	4	4	0	3	1	4	4	2	4	4	4	2	4																							2.8			3.6
4331351670323570	Lagos	1	1	5	1	4	4	0	2	2	2	4	2	3	3	1	4	3																							2.8			2.8
4332372480208270	Lagos	1	1	4	2	1	3	0	3	2	3	4	1	3	4	1	2	5	1	4	3	3	5	3	4	4	5	2	4												2.6	3.2		3	3.8
4334185220040780	Lagos	1	1	4	1	4	4	0	4	4	4	4	2	4	4	4	4	4																							3.2			4
4334257736685990	Lagos	1	1	3	1	2	2	0	3	3	2	4	2	3	4	1	3	4	0	3	2	5	4	2	3	3	3	4	4	0	3	2	3	3	1	4	4	5	3	2	2.8	3.2	2.4	3	3.4	3.6
4334484180011430	Lagos	1	1	4	1	4	4	0	2	4	3	4	3	2	1	1	2	2	1	4	2	2	4	2	4	4	3	3	3	1	1	1	2	1	2	1	4	3	4	4	3.6	2.4	2.2	1.6	3.4	3.2
4335501019895520	Lagos	1	1	5	2	4	2	0	3	3	3	4	1	2	2	1	3	4																							2.8			2.4
4336792833099170	Lagos	1	1	4	2	4	2	0	3	2	4	2	4	4	2	4	2	4																							3			3.2
4337394479702300	Federal Capital Territory	0	1	4	1	4	4	0	3	2	3	1	2	1	1	3	1	4	0	3	3	2	1	3	4	4	5	1	5	0	3	4	4	1	5	4	3	4	2	4	2.2	2.4	3.4	2	3.8	3.4
4337723516353750	Plateau	0	1	8	1	4	4	0	3	2	4	3	2	3	3	1	1	1																							2.8			1.8
4338444162951940	Lagos	1	1	4	1	4	5	0	4	2	4	2	2	4	4	2	4	2																							2.4			3.2
4338669419592280	Lagos	1	1	6	1	4	4	0	2	2	1	4	2	2	2	2	2	3	0	2	4	4	1	1	3	2	1	2	3												2.6	2.8		2.2	2.2
4340418326055590	Lagos	1	2	6	2	4	4	0	4	2	4	4	2	4	4	4	3	3	0	4	2	4	5	2	2	2	1	4	4												2.8	3		3.6	2.6
4343250475785230	Lagos	1	1	4	1	4	4	0	3	3	1	1	1	2	2	1	1	2	0	3	4	2	1	1	1	1	1	2	1	1	4	1	1	1	4	4	4	3	3	2	1.8	2.2	1.8	1.6	1.2	3.2
4345627608893640	Kwara	0	1	6	2	2	4	0	2	2	4	4	2	3	3	2	2	3	0	4	4	4	4	2	4	4	2	3	4	0	4	2	4	4	2	4	3	3	2	4	3.2	3.2	2.8	2.6	3.4	3.2
4345978625530530	Lagos	1	1	4	1	2	4	0	3	3	1	1	1	3	3	1	1	2	0	3	3	3	3	4	3	3	1	2	4	0	3	3	1	1	5	2	2	1	2	4	1.8	3.2	2.6	2	2.6	2.2
4346172762161150	Lagos	1	3	4	1	4	4	0	2	2	1	4	1	4	4	3	2	3	1	1	4	1	4	1	4	4	4	3	2												2.4	3		3.2	3.4
4347602348702650	Lagos	1	1	4	2	4	4	0	1	1	2	4	2	4	4	3	3	3	0	4	2	1	4	2	5	5	5	3	5	1	4	2	2	5	2	2	4	3	3	4	2.8	2.2	2.6	3.4	4.6	3.2
4348359611956310	Enugu	0	1	4	2	4	2	0	3	3	3	1	5	1	1	1	2	3	0	4	2	2	3	2	1	1	3	3	4												3	2.2		1.6	2.4
4349412138489720	Plateau	0	1	4	2	3	4	0	3	2	4	4	2	4	4	4	3	2																							3			3.4
4349616645142890	Lagos	1	1	4	1	1	3	0	5	2	4	4	4	4	4	3	4	4																							3			3.8
4351014661677470	Lagos	1	1	1	1	2	4	0	3	2	2	4	5	2	2	2	3	2	1	3	3	2	2	4	1	3	1	2	4	1	4	2	1	4	2	1	3	2	3	4	3.2	2.8	2.2	2.2	2.2	2.6
4351921741584850	Lagos	1	1	4	1	4	2	0	5	1	4	4	1	4	4	4	5	3																							2.2			4
4352295111535600	Oyo	0	1	4	1	4	4	0	3	2	2	4	3	3	3	2	3	5																							2.8			3.2
4353545054754870	Lagos	1	2	4	1	4	2	0	3	3	3	3	2	3	1	2	3	4																							2.8			2.6
4353936624733290	Lagos	1	1	1	1	4	4	0	3	2	3	1	3	4	3	1	2	2	0	3	3	3	4	3	3	3	3	3	4	0	3	4	3	4	3	3	3	3	3	5	2.4	3.2	3.4	2.4	3.2	3.4
4354946327936080	Bauchi	1	1	4	1	2	4	0	3	3	3	2	3	1	1	1	2	2	1	1	3	2	5	4	2	2	1	2	3	1	3	3	1	5	2	2	2	1	2	3	2.8	3.8	2.8	1.4	2	2
4356609927799190	Lagos	1	1	4	1	1	2	0	2	3	4	4	4	3	2	1	1	2	1	4	1	2	4	2	4	4	5	3	5												3.8	2.2		1.8	4.2
4357260191049200	Lagos	1	3	4	1	4	4	0	2	2	2	5	4	4	2	3	2	2																							3.4			2.6
4359304630847600	Lagos	1	1	4	1	4	7	0	3	1	3	4	1	3	4	4	4	5	0	4	2	5	4	1	3	4	4	4	5	1	1	1	2	1	1	4	4	4	3	5	2.4	2.8	2	4	4	4
4359314574177660	Lagos	1	4	4	1	4	4	0	4	2	4	3	2	2	4	4	3	5	0	4	2	4	4	2	3	3	3	4	5	0	4	2	4	4	2	3	4	3	4	5	2.6	2.8	2.8	3.6	3.6	3.8
4359379874171780	Lagos	1	1	4	1	4	2	0	1	1	5	3	3	3	3	1	2	1																							3.4			2
4359664354162990	Lagos	1	2	4	1	2	4	0	5	1	2	2	1	1	1	4	4	5																							1.4			3
4360288677433160	Kano	0	2	4	1	2	5	0	3	3	1	3	3	4	4	1	1	2	0	1	3	2	1	4	5	5	1	3	5	1	4	2	2	4	2	3	5	4	3	4	2.6	3	2.4	2.4	3.8	3.8
4360812240711480	Lagos	1	1	5	2	2	2	0	3	3	2	2	2	1	1	4	3	3	1	3	4	2	4	2	4	2	2	2	4												2.4	3		2.4	2.8
4364824256959350	Rivers	1	1	2	1	4	4	0	3	2	4	5	2	5	4	4	2	4																							3.2			3.8
4365986480196400	Lagos	1	1	4	3	3	4	0	3	4	2	1	3	5	3	4	2	4																							2.6			3.6
4368293239946280	Lagos	1	2	4	1	4	4	0	2	3	4	5	3	4	4	3	3	5	1	1	2	3	4	2	4	5	5	4	5	1	1	1	4	1	2	5	5	5	4	5	3.8	3.2	2.6	3.8	4.6	4.8
4369414956519350	Kano	0	1	4	1	2	4	0	1	1	3	3	3	4	4	2	3	4	1	4	2	4	4	1	4	5	3	3	4												3	2.6		3.4	3.8
4370502049726490	Niger	1	1	4	2	4	2	0	3	2	3	3	2	3	3	1	5	5	0	2	3	2	3	3	3	3	3	3	3	1	3	2	3	3	3	3	3	3	4	4	2.6	3	2.8	3.4	3	3.4
4371045879661080	Ondo	0	1	5	2	4	3	0	4	2	2	4	2	4	2	2	3	4	1	4	1	4	5	5	4	4	3	3	2												2.4	3.4		3	3.2
4371756459608020	Plateau	0	1	8	2	4	4	0	4	3	4	4	3	4	2	1	3	2																							3.2			2.4
4372254712872290	Niger	1	1	6	1	4	4	0	4	3	5	4	2	3	3	1	3	2	0	3	3	2	4	3	2	2	1	2	4												3.2	3		2.4	2.2
4372333916208090	Plateau	0	1	4	1	4	4	0	2	4	5	3	4	4	2	1	1	1																							4			1.8
4372393316205750	Lagos	1	1	4	1	4	2	0	2	3	3	3	4	2	2	1	1	1	0	3	3	2	2	2	3	3	1	2	2												3.4	2.4		1.4	2.2
4372421096189620	Anambra	1	1	4	1	4	4	0	4	1	1	2	1	4	4	1	2	3																							1.4			2.8
4372491849528820	Enugu	0	1	4	1	4	3	0	3	2	2	4	1	4	4	3	3	4	0	3	2	3	4	2	4	3	3	4	2	0	3	2	3	4	2	4	3	2	2	2	2.4	2.8	2.8	3.6	3.2	2.6
4372501622877540	Lagos	1	1	4	1	1	2	0	3	3	5	4	2	3	3	1	4	5	0	3	3	5	4	2	4	4	5	4	5												3.4	3.4		3.2	4.4
4373003136160630	Lagos	1	2	4	1	1	2	0	3	2	2	3	3	3	4	4	4	4	0	4	1	4	4	1	5	5	1	2	4												2.6	2.4		3.8	3.4
4374466962676420	Federal Capital Territory	0	2	4	1	1	5	0	3	2	3	4	4	2	2	3	2	4																							3.2			2.6
4374809402646670	Lagos	1	1	4	2	4	2	0	2	4	1	4	4	2	2	1	2	3	0	3	3	3	3	3	3	3	1	2	3	0	3	3	3	3	3	3	3	1	2	3	3.4	3	3	2	2.4	2.4
4376228709142390	Katsina	0	1	4	1	4	4	0	3	2	4	4	1	5	4	3	3	3	0	3	3	4	4	2	4	4	2	2	3	0	3	4	4	3	2	4	4	2	3	3	2.8	3.2	3.2	3.6	3	3.2
4376342712441460	Cross River	0	1	5	2	4	3	0	3	3	2	4	2	2	1	1	2	2																							2.8			1.6
4376858645777230	Plateau	0	2	8	2	4	4	0	3	2	4	4	2	3	2	2	1	4																							3			2.4
4376994102427270	Lagos	1	1	4	1	4	2	0	4	3	4	4	3	4	4	1	4	4	0	4	2	4	4	3	4	4	3	4	3												3.2	3		3.4	3.6
4377655955681570	Rivers	1	2	2	2	4	4	0	3	3	3	4	2	3	3	1	2	3																							3			2.4
4381755955266160	Imo	0	1	4	1	1	2	0	2	3	3	4	2	3	3	1	2	4	0	3	2	4	4	2	3	3	1	2	3												3.2	3		2.6	2.4
4382191588574590	Plateau	0	2	4	2	4	4	0	1	1	2	1	2	5	4	2	2	5	0	4	2	1	5	2	4	2	4	2	5												2.2	2.4		3.6	3.4
4382411208542450	Lagos	1	2	4	1	4	4	0	4	2	2	4	2	4	4	5	5	4	0	4	2	2	4	2	4	2	5	5	5												2.4	2.4		4.4	4.2
4382660808513360	Plateau	0	2	4	1	4	4	0	3	3	3	3	3	3	3	1	2	3																							3			2.4
4382981001810320	Lagos	1	2	6	3	4	3	0	2	4	2	4	4	2	2	1	1	1																							3.6			1.4
4383983865063710	Federal Capital Territory	0	1	6	2	4	4	0	3	2	4	5	2	4	2	1	1	4	0	4	2	4	4	2	4	4	2	2	3												3.2	2.8		2.4	3
4385243724938460	Lagos	1	2	4	1	1	4	0	3	2	4	4	4	4	4	4	3	3																							3.4			3.6
4385537464909400	Adamawa	0	2	5	2	4	4	0	3	2	4	4	2	4	4	4	2	4	0	2	3	4	4	3	3	3	2	3	3												3	3.6		3.6	2.8
4386027828162020	Lagos	1	2	4	1	2	7	0	3	3	3	3	4	2	2	3	2	1	1	3	3	2	3	2	2	2	1	2	2	1	3	3	3	4	4	2	4	2	3	3	3.2	2.6	3.4	2	1.8	2.8
4386434281479480	Anambra	1	1	5	2	1	7	0	3	2	1	4	2	4	4	1	3	2	1	4	1	2	3	4	3	4	3	2	3	1	5	2	2	4	2	3	2	2	3	4	2.4	2.4	2.2	2.8	3	2.8
4386496301462850	Ebonyi	0	2	2	2	4	7	0	3	3	3	3	3	3	3	2	2	2																							3			2.4
4386570544803580	Anambra	1	2	1	2	1	4	0	3	2	3	4	3	4	4	5	3	4	0	3	3	2	4	2	4	2	2	2	3												3	2.8		4	2.6
4388771737900590	Plateau	0	1	4	2	4	4	0	3	2	1	1	2	3	3	3	3	4																							1.8			3.2
4389675657812740	Ebonyi	0	3	2	1	4	4	0	3	3	1	5	2	2	2	1	2	1																							2.8			1.6
4390978547678130	Anambra	1	1	1	2	1	2	0	3	2	4	3	2	4	4	2	1	3	0	2	2	1	2	2	3	3	1	4	4												2.8	2.2		2.8	3
4391261950940440	Cross River	0	2	5	1	1	3	0	3	2	2	4	2	2	3	1	2	3																							2.6			2.2
4393636500685590	Rivers	1	2	4	1	3	4	0	2	3	2	5	2	2	2	2	2	3																							3.2			2.2
4393928477371290	Akwa Ibom	0	2	4	1	4	2	0	3	3	3	3	3	3	3	1	3	3																							3			2.6
4395030730601840	Lagos	1	1	4	1	2	2	0	4	2	2	2	2	4	4	2	3	4	1	1	2	2	3	2	4	4	4	3	5												2	2.8		3.4	4
4395636187211900	Lagos	1	1	8	2	1	3	0	3	3	3	4	4	3	3	3	3	3																							3.4			3
4395863980524380	Lagos	1	1	4	2	4	4	0	3	2	3	3	2	4	4	4	5	5																							2.6			4.4
4396482630473730	Plateau	0	1	1	1	4	4	0	3	3	4	1	3	3	3	2	2	3																							2.8			2.6
4396758597044850	Imo	0	1	4	1	4	3	0	3	2	1	1	2	3	1	1	5	3	0	3	2	3	4	2	1	3	1	3	4	0	3	3	3	4	3	1	3	1	3	4	1.8	2.8	3.2	2.6	2.4	2.4
4397257540401650	Federal Capital Territory	0	2	4	1	4	4	0	4	2	2	4	1	4	4	4	3	5	0	3	3	3	4	2	4	4	5	4	5	0	3	3	3	3	1	3	3	4	2	4	2.2	3	2.6	4	4.4	3.2
4397406273720790	Lagos	1	1	4	1	4	3	0	4	3	4	4	1	4	4	3	3	3	0	3	4	3	3	4	4	3	3	3	4	0	3	1	2	1	3	2	2	3	3	3	2.8	3.4	2	3.4	3.4	2.6
4399715660125770	Lagos	1	1	4	1	2	2	0	3	2	2	2	3	3	3	3	3	5																							2.4			3.4
4400121493430510	Anambra	1	1	4	1	1	4	0	3	2	4	4	2	3	3	1	3	4	0	3	2	4	5	3	5	3	2	3	4												3	3.4		2.8	3.4
4400602743385260	Lagos	1	2	4	2	3	7	0	2	3	4	3	3	3	3	4	3	3																							3.4			3.2
4401350186608880	Plateau	0	1	4	2	2	4	0	2	4	2	3	4	2	2	1	2	3																							3.4			2
4402767976515230	Lagos	1	1	4	1	3	5	0	2	2	3	4	4	3	5	2	3	3																							3.4			3.2
4403288519779420	Kogi	0	2	4	1	1	5	0	3	3	3	3	3	3	3	2	3	3																							3			2.8
4404453433014180	Lagos	1	1	4	1	1	4	0	4	2	4	4	2	4	4	5	5	5	0	1	1	3	5	2	5	4	4	4	4	1	4	1	2	4	2	5	5	4	4	4	2.8	3.2	2.2	4.6	4.2	4.4
4404598629638020	Lagos	1	1	4	1	4	4	0	3	3	3	3	2	2	2	1	2	1	0	3	4	4	4	2	2	2	1	2	2	1	5	1	1	2	2	3	4	4	4	3	2.8	3.4	1.4	1.6	1.8	3.6
4404972349630770	Jigawa	0	2	1	3	4	4	0	1	2	1	1	1	4	4	4	4	3																							2			3.8
4404987736285790	Federal Capital Territory	0	2	6	1	4	4	0	3	3	3	3	3	3	3	2	3	2																							3			2.6
4408066215958700	Lagos	1	1	4	2	2	5	0	2	2	2	3	3	2	2	2	2	2																							2.8			2
4409256832506190	Lagos	1	1	6	1	4	4	0	3	3	3	3	3	3	3	1	2	3	1	4	3	3	4	3	4	2	2	2	3												3	3		2.4	2.6
4411786625573610	Plateau	0	2	4	1	4	4	0	4	2	2	1	1	4	4	4	4	5																							1.6			4.2
4411835355531990	Delta	0	1	6	2	4	4	0	3	2	4	4	1	2	2	1	2	3	0	3	2	4	3	2	2	2	1	2	3												2.8	2.8		2	2
4413038088824960	Rivers	1	4	5	2	3	3	0	2	4	2	4	1	2	2	1	3	2	0	3	2	4	1	2	1	4	2	3	4												3	2.4		2	2.8
4413496828749320	Oyo	0	1	8	2	4	5	0	4	2	4	4	2	4	3	3	4	5	0	3	3	4	4	2	4	3	4	4	5	0	3	3	3	4	3	3	3	2	3	4	2.8	3.2	3.2	3.8	4	3
4413605282071470	Lagos	1	1	1	1	4	3	0	2	3	3	4	3	2	2	1	2	3	1	4	2	4	5	2	2	3	2	1	2												3.4	3		2	2
4414217902041370	Lagos	1	1	4	2	1	1	0	3	3	3	3	3	3	3	3	3	3	1	4	4	4	2	4	4	4	2	2	2												3	3.2		3	2.8
4414269248696380	Federal Capital Territory	0	1	4	2	2	4	0	4	2	4	5	2	4	3	2	2	4	1	4	4	3	5	2	4	5	2	4	5												3	3.2		3	4
4414800305285530	Lagos	1	2	4	1	4	3	0	2	3	1	4	4	1	1	2	2	2	0	2	2	1	4	3	2	1	2	2	3	0	2	4	5	5	3	3	2	2	2	3	3.2	2.8	4.2	1.6	2	2.4
4415104645265480	Lagos	1	1	4	1	4	2	0	4	4	4	4	4	4	4	3	4	2																							3.6			3.4
4417206715068120	Federal Capital Territory	0	2	8	1	4	4	0	3	3	1	4	4	3	3	1	2	1																							3			2
4418526671579180	Anambra	1	3	4	2	1	3	0	3	3	3	4	3	3	3	3	3	3	0	3	2	3	3	2	3	3	3	3	3												3.2	2.6		3	3
4419105724878200	Lagos	1	1	4	2	1	2	0	4	2	2	1	2	1	2	1	3	5																							1.8			2.4
4419603601422720	Lagos	1	1	4	2	4	3	0	3	2	1	5	1	2	2	3	2	3																							2.4			2.4
4422100797902470	Lagos	1	1	4	1	2	4	0	3	3	3	4	2	3	3	2	2	2	0	3	3	2	4	3	3	5	2	3	4												3	3		2.4	3.4
4422362204522780	Kano	0	2	5	1	4	4	0	3	3	2	4	2	4	4	3	3	3																							2.8			3.4
4423634367719680	Abia	0	3	2	2	4	4	0	2	3	2	5	4	1	1	1	2	2																							3.6			1.4
4424073407629990	Ogun	0	2	6	2	4	5	0	3	2	2	4	3	4	2	3	4	4																							2.8			3.4
4424078427710970	Lagos	1	1	4	1	4	4	0	3	3	3	3	3	3	3	2	2	2	0	3	3	3	4	3	2	3	2	3	5	0	3	3	4	4	3	3	3	3	2	4	3	3.2	3.4	2.4	3	3
4427181624074570	Plateau	0	2	4	2	1	4	0	3	3	3	2	2	4	4	3	2	4																							2.6			3.4
4427211107377470	Lagos	1	2	4	1	1	3	0	1	2	2	2	2	2	3	2	2	2																							2.6			2.2
4427552627340980	Kano	0	1	8	1	2	3	0	2	1	4	1	1	4	4	3	3	3																							2.2			3.4
4428759300553220	Plateau	0	2	4	1	4	3	0	4	2	4	4	2	4	4	2	3	4																							2.8			3.4
4428782890569840	Lagos	1	1	4	1	1	2	0	4	1	1	5	1	5	5	5	2	5																							2			4.4
4428977047197930	Edo	0	2	3	1	1	7	0	4	4	4	4	4	4	4	3	3	3																							3.6			3.4
4431176370314160	Imo	0	1	4	3	4	4	0	3	3	3	1	1	3	3	3	2	4	0	3	3	4	1	2	3	3	2	2	3	1	4	3	4	3	2	3	3	1	2	3	2.2	2.6	2.8	3	2.6	2.4
4434225613364570	Bayelsa	0	2	2	2	4	2	0	2	3	2	4	3	3	3	1	2	2																							3.2			2.2
4434244473354950	Delta	0	1	4	1	4	4	0	4	4	3	3	3	3	3	2	3	3	0	4	2	3	3	2	4	4	3	3	4												3	2.4		2.8	3.6
4434535189996320	Cross River	0	2	4	1	3	4	0	4	1	2	3	2	2	2	2	3	4	0	3	2	3	3	3	2	3	1	2	4												2	2.8		2.6	2.4
4435030493212210	Bauchi	1	2	4	1	2	3	0	3	3	3	3	3	3	3	1	2	3	0	3	4	3	3	3	3	3	1	2	3												3	3.2		2.4	2.4
4435412249890270	Lagos	1	2	4	2	4	3	0	3	2	4	3	4	2	4	2	2	3																							3.2			2.6
4436227886503860	Oyo	0	1	4	2	4	4	0	3	3	3	2	3	3	3	3	3	3	1	3	3	3	3	3	3	3	3	3	3												2.8	3		3	3
4437131506322610	Plateau	0	1	4	1	4	3	0	3	3	4	4	3	4	4	2	3	3																							3.4			3.2
4437146026403560	Anambra	1	2	6	1	4	4	0	3	2	4	4	2	2	2	2	2	3	0	4	2	3	4	4	2	2	1	3	4	0	1	1	4	4	2	2	2	1	2	4	3	3	3.2	2.2	2.4	2.2
4437218106403700	Oyo	0	1	4	1	4	5	0	3	2	3	4	2	4	3	4	3	3	0	3	3	4	1	2	5	2	1	2	4												2.8	2.6		3.4	2.8
4438149682959320	Lagos	1	1	4	1	2	2	0	4	2	2	4	2	4	4	2	2	4	0	4	2	2	2	2	4	4	4	4	2												2.4	2		3.2	3.6
4438404386254690	Edo	0	2	4	1	4	4	0	4	2	4	4	1	2	2	4	3	5																							2.6			3.2
4438569892905520	Plateau	0	1	4	2	4	2	0	4	4	3	4	2	4	4	1	3	1																							3			2.6
4439134886136440	Lagos	1	1	4	1	4	3	0	2	2	3	1	2	1	2	1	1	2	0	4	2	2	4	2	4	4	1	3	4												2.4	2.4		1.4	3.2
4439405922844480	Lagos	1	2	4	2	4	4	0	3	3	3	3	3	3	3	2	3	5	0	2	1	4	1	4	2	3	4	3	4												3	2.8		3.2	3.2
4439482589440340	Katsina	0	3	6	1	2	4	0	4	2	2	4	4	4	3	3	4	5	1	4	2	3	4	2	4	3	4	4	5												2.8	2.6		3.8	4
4440221166062220	Plateau	0	2	4	2	1	5	0	4	2	4	4	2	4	4	4	4	4																							2.8			4
4440956652678530	Lagos	1	3	4	1	4	4	0	3	1	3	5	1	4	4	4	3	4	0	3	1	4	1	1	5	5	4	3	4												2.6	2		3.8	4.2
4441750382541580	Kaduna	0	3	4	3	1	5	0	4	2	3	4	2	3	2	3	3	5																							2.6			3.2
4441927662511730	Lagos	1	2	4	1	4	4	0	3	1	4	4	1	3	3	2	4	5	0	3	2	1	4	3	1	3	1	1	3												2.6	2.6		3.4	1.8
4442453352517700	Benue	0	2	1	1	1	4	0	3	3	2	5	3	2	3	1	1	3	1	3	5	2	5	3	1	3	1	2	3												3.2	3.6		2	2
4443518109078820	Edo	0	2	3	2	1	7	0	3	2	2	5	3	4	3	2	3	4																							3			3.2
4445197215587910	Ondo	0	1	4	1	4	3	0	4	4	4	4	2	4	4	2	3	3	1	4	2	3	4	2	3	4	1	4	5	1	4	2	4	4	2	4	3	3	3	4	3.2	2.6	2.8	3.2	3.4	3.4
4445849428825670	Lagos	1	2	4	2	4	4	0	5	4	2	5	5	1	1	1	1	5																							3.4			1.8
4446743678786430	Lagos	1	1	4	1	4	4	0	4	1	1	4	1	3	4	4	3	5																							1.8			3.8
4448002495292660	Plateau	0	1	4	2	4	2	0	3	3	4	4	3	3	3	2	2	4																							3.4			2.8
4448495771930040	Lagos	1	1	4	1	4	4	0	4	2	4	5	3	2	2	2	3	3	1	4	3	3	1	2	1	2	2	4	2	0	3	1	2	4	4	2	2	1	2	3	3.2	2.2	2.8	2.4	2.2	2
4449052325178880	Plateau	0	1	4	2	4	4	0	3	3	3	3	3	4	3	3	3	4																							3			3.4
4450366171679040	Enugu	0	3	6	2	4	5	0	4	2	3	4	2	2	2	2	3	4	0	3	3	2	1	1	2	2	1	2	4												2.6	2		2.6	2.2
4451561091588300	Abia	0	1	4	1	4	2	0	3	3	1	1	4	4	4	2	2	4	0	2	5	1	3	5	4	4	1	1	2												2.4	3.6		3.2	2.4
4452827314844300	Lagos	1	1	4	1	1	2	0	2	3	3	4	3	2	2	3	3	2	1	1	3	4	3	3	3	3	3	3	3												3.4	3.6		2.4	3
4452836348148980	Oyo	0	2	4	2	4	4	0	3	3	2	3	2	2	2	2	2	5																							2.6			2.6
4453222944791710	Lagos	1	1	4	1	2	3	0	4	3	3	3	3	3	4	3	4	4																							2.8			3.6
4453510288081110	Kwara	0	2	2	2	4	4	0	2	5	2	5	5	2	2	1	3	3	0	3	3	4	4	2	4	3	2	2	4												4.2	3.2		2.2	3
4454432014625240	Lagos	1	2	2	1	4	4	0	4	2	2	2	2	3	4	3	4	5	0	4	2	3	4	2	2	3	2	3	5	1	1	2	1	2	2	2	2	3	3	4	2	2.6	2.4	3.8	3	2.8
4455042781215880	Lagos	1	2	4	1	4	4	0	4	2	1	5	1	4	5	4	4	4	1	1	2	1	5	1	4	5	3	3	5	1	5	2	2	4	2	5	4	5	3	5	2.2	2.8	2.2	4.2	4	4.4
4456198507749170	Oyo	0	1	5	2	4	2	0	5	1	1	4	1	5	5	5	5	5																							1.6			5
4456815364440870	Lagos	1	1	4	2	4	2	0	4	4	2	4	2	2	4	4	3	5	1	1	1	4	2	2	1	1	3	3	3												2.8	2.8		3.6	2.2
4456893797679170	Rivers	1	2	8	2	4	4	0	4	2	1	5	2	4	4	2	2	4	0	4	2	1	4	2	4	4	2	3	4	0	4	3	2	1	3	3	3	1	2	4	2.4	2.2	2.2	3.2	3.4	2.6
4457106061046700	Lagos	1	2	4	1	4	3	0	3	3	4	4	2	5	5	5	2	3	0	3	3	1	2	2	2	4	5	5	5	0	3	3	2	4	1	1	1	4	3	5	3.2	2.2	2.6	4	4.2	2.8
4457368131047240	Lagos	1	2	5	2	4	3	0	3	2	2	2	2	4	4	3	4	5	0	4	1	4	4	4	4	4	3	4	4	0	4	2	4	4	2	4	4	4	3	5	2.2	3	2.8	4	3.8	4
4457413011022200	Delta	0	1	4	1	4	4	0	3	3	3	3	3	3	3	4	3	4	0	3	2	3	3	3	4	3	1	2	5												3	2.8		3.4	3
4459032770861470	Lagos	1	1	4	2	4	3	0	3	3	1	5	3	2	2	2	2	2	0	1	3	1	4	3	2	2	2	3	3	0	3	3	1	5	3	3	2	2	2	2	3	3.2	3	2	2.4	2.2
4460218324073660	Lagos	1	1	4	3	1	2	0	3	3	3	3	3	3	3	3	3	3																							3			3
4461141470669000	Plateau	0	3	4	1	4	2	0	2	3	3	3	3	3	2	2	2	2	1	4	2	2	4	1	4	4	2	2	2	1	4	4	2	2	2	2	4	3	3	4	3.2	2.2	2.4	2.2	2.8	3.2
4461143407268620	Lagos	1	1	3	1	4	3	0	2	2	2	2	1	2	2	2	2	2																							2.2			2
4462926840495590	Lagos	1	1	4	1	2	4	0	3	3	3	3	2	4	4	4	4	4	1	4	1	2	4	1	5	5	2	2	5												2.8	2		4	3.8
4463309797128000	Anambra	1	3	4	1	1	2	0	2	3	3	4	3	2	3	1	2	2	0	2	4	2	2	4	2	1	1	2	2	0	2	4	3	4	4	2	2	1	1	1	3.4	3.2	3.8	2	1.6	1.4
4463680787086730	Lagos	1	1	4	1	4	3	0	4	2	3	4	2	4	4	1	2	4	1	4	2	3	4	2	4	4	4	3	5	0	3	3	3	3	2	4	4	2	3	2	2.6	2.6	2.8	3	4	3
4465287726852710	Lagos	1	2	4	1	4	4	0	4	2	2	2	1	2	4	2	2	4	1	5	1	1	4	1	5	5	5	5	5	1	5	1	1	4	1	4	5	5	5	5	1.8	1.6	1.6	2.8	5	4.8
4465544586847930	Edo	0	2	4	1	1	2	0	1	1	1	1	1	1	3	3	1	1																							1.8			1.8
4465580936830450	Federal Capital Territory	0	5	8	1	1	4	0	2	2	3	2	1	2	2	1	1	2																							2.4			1.6
4465595003553140	Osun	0	1	4	2	4	2	0	4	4	2	4	4	4	4	4	4	5																							3.2			4.2
4465723063495750	Lagos	1	1	8	1	4	4	0	3	3	3	3	3	3	1	4	2	3	0	4	3	4	4	3	3	4	3	2	2	1	4	2	3	4	2	4	4	4	3	3	3	3.2	2.6	2.6	2.8	3.6
4465930073522020	Lagos	1	1	4	2	2	2	0	3	4	4	3	3	4	4	1	2	2	0	3	3	2	3	3	4	4	1	1	1												3.4	2.8		2.6	2.2
4466422350073310	Lagos	1	1	4	2	2	2	0	3	4	4	3	3	3	3	1	1	1	0	2	4	4	3	4	2	2	1	2	1												3.4	3.8		1.8	1.6
4466671623410420	Lagos	1	1	8	2	1	4	0	3	2	4	4	3	2	4	3	2	4																							3.2			3
4467469623307920	Lagos	1	1	5	2	4	2	0	4	4	1	1	1	4	4	1	5	5																							1.8			3.8
4467531936694280	Plateau	0	1	4	2	4	5	0	4	2	1	4	2	4	4	5	4	3																							2.2			4
4467539929980760	Federal Capital Territory	0	2	7	2	4	4	0	1	1	2	4	4	2	2	1	1	2	0	2	4	4	4	2	4	4	3	3	5	1	4	3	2	4	3	4	3	3	4	5	3.2	3.6	2.8	1.6	3.8	3.8
4467555360027620	Lagos	1	1	1	1	4	4	0	3	3	2	4	3	4	4	2	3	2	0	4	3	4	4	3	4	4	4	5	5												3	3.2		3	4.4
4468725809889790	Lagos	1	1	4	2	5	2	0	3	3	3	3	1	2	1	1	2	1	0	4	2	3	3	3	3	3	2	4	4	0	3	1	2	2	4	4	4	3	4	5	2.6	2.6	2.4	1.4	3.2	4
4471755946252950	Lagos	1	2	4	2	4	4	0	3	3	3	1	1	3	3	1	2	3																							2.2			2.4
4471856152898010	Plateau	0	1	4	1	4	3	0	3	2	2	4	2	4	3	1	2	4																							2.6			2.8
4473911416054720	Kano	0	2	6	3	2	2	0	3	3	1	3	1	5	5	3	5	5	1	1	4	2	4	1	4	5	3	3	4												2.2	3.2		4.6	3.8
4474099176037910	Lagos	1	1	4	1	4	2	0	3	3	3	3	3	3	3	3	3	3																							3			3
4474124446042270	Plateau	0	1	4	1	4	4	0	3	2	3	4	3	4	3	5	5	5																							3			4.4
4474390869312530	Anambra	1	1	8	1	4	4	0	4	1	4	4	2	4	4	4	2	4																							2.6			3.6
4475390232509530	Niger	1	1	4	1	2	4	0	3	3	2	4	3	3	3	2	1	2	1	4	3	3	4	3	3	4	4	2	3	1	4	2	3	3	4	4	4	3	4	3	3	3	2.8	2.2	3.2	3.6
4475443269220500	Lagos	1	2	4	1	4	4	0	3	3	3	3	3	3	3	4	4	2	1	4	2	2	4	2	4	4	4	4	4	1	4	3	3	3	3	3	3	2	4	4	3	2.4	2.8	3.2	4	3.2
4475675705821720	Osun	0	2	6	2	2	3	0	3	3	5	5	1	3	3	1	2	4	0	4	1	1	4	1	4	4	4	2	4												3.4	1.8		2.6	3.6
4475880545827450	Plateau	0	2	4	2	4	4	0	3	2	5	5	1	2	1	1	3	4																							3.2			2.2
4476559882460800	Federal Capital Territory	0	1	5	2	4	2	0	3	2	4	4	1	4	3	2	1	2	0	3	2	5	4	3	4	4	1	2	2	0	4	4	4	5	2	5	4	1	1	1	2.8	3.4	3.4	2.4	2.6	2.4
4477082232389790	Kano	0	2	6	1	5	4	0	1	1	2	1	1	1	1	3	5	1	1	5	5	5	5	1	5	4	3	3	3	1	1	3	3	4	1	4	4	1	1	1	2	3.4	3.2	2.2	3.6	2.2
4477331622315480	Abia	0	1	7	2	4	4	0	3	5	4	4	4	4	4	2	2	4	0	3	1	2	2	4	4	2	2	3	2												4	2.4		3.2	2.6
4477423845712350	Lagos	1	1	4	1	2	2	0	4	2	4	2	2	4	4	4	4	5	1	4	1	2	2	1	5	4	5	3	4	1	4	2	1	4	1	4	5	5	5	5	2.4	1.6	2	4.2	4.2	4.8
4477480072348310	Lagos	1	2	4	1	2	7	0	4	2	3	4	2	4	4	2	4	4	0	4	2	4	4	2	4	4	3	4	4												2.6	2.8		3.6	3.8
4477587309025290	Ekiti	0	1	4	2	4	2	0	3	3	2	4	4	1	4	2	1	5	0	4	2	4	2	2	4	5	4	3	5	0	4	2	2	5	2	5	5	2	3	5	3.2	2.4	2.6	2.6	4.2	4
4478212115566390	Lagos	1	1	2	1	4	4	0	1	1	1	2	1	1	4	5	5	2	1	5	1	1	5	1	5	5	5	5	5												2	1.8		3.4	5
4478329292216500	Lagos	1	1	4	1	4	4	0	3	3	3	4	2	3	3	4	4	2																							3			3.2
4478486392186740	Plateau	0	1	2	2	2	4	0	3	3	2	2	4	4	2	1	3	3																							2.8			2.6
4478631678920020	Lagos	1	1	4	1	2	4	0	3	3	5	3	3	4	4	5	3	4																							3.4			4
4478649832211990	Lagos	1	1	4	1	4	4	0	3	3	1	4	3	3	3	1	2	2	0	3	4	4	4	3	3	3	1	2	2												2.8	3.6		2.2	2.2
4478792692242170	Ogun	0	1	1	2	2	7	0	1	1	2	4	1	4	4	4	3	2																							2.6			3.4
4479529595447260	Bauchi	1	2	2	3	2	3	0	3	4	5	3	1	3	4	3	4	4																							3.2			3.6
4479795718800290	Sokoto	1	1	2	1	2	4	0	1	2	1	3	4	1	1	1	1	2																							3			1.2
4479800465408700	Lagos	1	1	4	1	1	3	0	3	2	3	3	3	3	3	3	3	4	0	3	3	2	3	2	3	3	3	4	4												2.8	2.6		3.2	3.4
4479823498802160	Anambra	1	3	4	1	1	2	0	3	2	2	5	1	3	5	3	3	5	0	3	2	4	4	1	4	4	4	4	4												2.6	2.8		3.8	4
4480266988735130	Lagos	1	1	4	1	2	3	0	3	3	3	3	3	3	3	3	3	1	1	5	1	5	3	3	2	2	3	5	2	1	4	2	4	4	1	3	5	3	3	3	3	2.6	2.6	2.6	2.8	3.4
4480861321948970	Plateau	0	1	4	1	4	4	0	4	2	4	4	2	4	4	4	4	4																							2.8			4
4482292588562820	Abia	0	1	6	2	4	4	0	3	2	2	4	3	4	3	3	2	2	1	4	2	3	4	3	3	3	3	3	4												2.8	2.8		2.8	3.2
4482814805133410	Yobe	0	1	6	1	2	3	0	3	2	4	4	2	3	3	1	2	3	1	3	2	3	4	2	3	3	1	2	3												3	2.8		2.4	2.4
4482948241753550	Nasarawa	0	4	4	1	4	3	0	3	3	3	3	3	3	3	2	3	4	0	3	3	5	5	3	3	3	5	4	4												3	3.8		3	3.8
4484464851602390	Rivers	1	2	4	2	1	4	0	3	3	4	4	2	4	4	3	3	5	1	3	3	3	1	1	5	4	3	3	4												3.2	2.2		3.8	3.8
4484538871672970	Lagos	1	2	2	1	4	4	0	4	2	3	3	2	4	4	3	3	4	1	4	4	3	3	2	4	4	3	4	5												2.4	2.8		3.6	4
4485297708186470	Benue	0	1	8	1	4	2	0	4	4	4	1	2	4	4	5	4	5	0	2	4	2	2	2	2	4	3	3	3												2.6	2.8		4.4	3
4485371228224630	Lagos	1	1	4	1	4	4	0	4	4	4	2	2	3	4	2	2	4																							2.8			3
4485416438190110	Plateau	0	1	6	2	1	4	0	3	3	2	3	1	1	4	1	1	1																							2.4			1.6
4486103308124550	Lagos	1	1	4	1	2	3	0	2	1	1	3	4	4	4	5	5	4	1	4	2	3	4	2	2	3	4	3	3												2.6	2.6		4.4	3
4486477108131670	Lagos	1	1	4	1	4	4	0	2	3	2	2	3	4	3	2	5	5	1	3	3	2	4	2	3	3	2	2	3												2.8	2.8		3.8	2.6
4486791324772000	Lagos	1	1	4	1	2	2	0	4	4	4	4	2	4	4	5	5	5																							3.2			4.6
4486944328087720	Plateau	0	1	4	1	4	4	0	3	3	3	4	2	4	4	4	5	5																							3			4.4
4487523624671050	Lagos	1	1	4	2	2	2	0	4	2	4	2	2	4	4	4	4	5	0	4	2	3	3	2	4	4	3	3	3												2.4	2.4		4.2	3.4
4488135857950820	Ogun	0	2	4	2	4	4	0	3	3	3	4	2	3	3	2	4	3																							3			3
4488202367967250	Plateau	0	1	8	1	4	4	0	2	1	2	5	5	1	1	1	2	2																							3.4			1.4
4488350391234400	Plateau	0	1	4	2	4	4	0	3	3	3	4	4	4	3	4	4	4																							3.4			3.8
4488553967890720	Cross River	0	1	3	2	4	4	0	3	3	4	3	2	3	4	3	3	4	0	3	3	2	2	2	3	3	2	2	3												3	2.4		3.4	2.6
4488673281215080	Delta	0	2	3	2	4	4	0	2	4	2	4	3	3	2	1	2	2																							3.4			2
4489101064543070	Lagos	1	1	4	1	1	3	0	1	2	2	4	2	2	4	5	2	5	0	4	2	3	4	4	2	4	2	2	3												3	3		3.6	2.6
4489170974532870	Lagos	1	1	4	1	2	2	0	4	2	4	4	3	4	4	3	3	4	1	4	2	2	4	2	4	4	4	3	4												3	2.4		3.6	3.8
4489687777805570	Plateau	0	1	4	2	4	3	0	2	1	3	3	1	1	1	1	2	2																							2.4			1.4
4489793477805460	Lagos	1	2	3	1	4	4	0	4	2	3	4	2	4	3	4	3	4	0	4	2	3	4	2	4	4	4	4	4												2.6	2.6		3.6	4
4490951727691290	Lagos	1	1	2	2	4	4	0	2	2	3	1	2	1	2	2	4	3	0	4	2	1	5	2	2	4	2	4	3												2.4	2.4		2.4	3
4491293874240550	Edo	0	1	5	2	4	4	0	2	2	2	4	2	2	4	1	2	3	0	2	4	1	5	2	2	2	1	2	3												2.8	3.2		2.4	2
4491343104290070	Abia	0	1	6	2	2	4	0	2	2	4	5	2	2	2	1	2	2																							3.4			1.8
4491607427625320	Lagos	1	1	4	1	4	2	0	4	2	4	4	2	4	4	2	3	4	0	2	2	3	4	4	4	3	2	3	2												2.8	3.4		3.4	2.8
4491794907555980	Lagos	1	2	5	1	1	4	0	2	2	2	2	2	2	2	2	2	2	0	2	3	2	2	2	3	2	2	2	2	1	3	3	4	3	3	3	3	3	4	3	2.4	2.6	3.2	2	2.2	3.2
4492038234248490	Enugu	0	1	5	2	4	4	0	4	2	5	3	1	2	2	1	2	2	0	3	2	5	4	2	1	2	2	2	4	0	4	1	5	5	5	4	1	1	2	3	2.6	3.2	3.6	1.8	2.2	2.2
4492060660880260	Kano	0	3	7	1	2	4	0	1	2	1	2	1	4	3	3	3	2	0	4	2	2	4	2	2	2	2	3	3	0	1	3	4	4	4	2	2	1	1	2	2.2	2.4	4	3	2.4	1.6
4492093610908100	Lagos	1	1	4	1	1	4	0	4	2	4	4	2	2	3	1	2	4	1	5	1	2	4	2	5	4	2	3	4	1	5	2	2	3	2	4	4	2	2	4	2.8	2	2	2.4	3.6	3.2
4492118804239640	Lagos	1	1	4	1	2	4	0	1	2	3	2	2	2	2	3	3	4																							2.8			2.8
4492384984191000	Osun	0	1	8	2	2	4	0	3	4	4	4	2	4	4	1	2	2	0	3	3	4	4	2	3	3	1	2	4												3.4	3.2		2.6	2.6
4492897290827490	Borno	0	1	4	1	2	2	0	4	4	3	5	5	3	3	2	3	5	1	5	4	2	3	2	5	4	5	5	5												3.8	2.4		3.2	4.8
4493373837445810	Oyo	0	1	4	1	4	5	0	2	3	2	4	3	2	2	3	1	2																							3.2			2
4494103107311030	Adamawa	0	1	4	3	4	5	0	3	1	1	1	3	1	1	1	2	3	0	3	1	2	5	1	5	5	1	2	4												1.8	2.4		1.6	3.4
4494829093963040	Lagos	1	1	2	1	4	7	0	3	2	2	4	4	3	3	1	4	4	0	3	4	3	4	1	4	4	2	2	3	0	3	3	3	3	3	2	2	1	2	2	3	3	3	3	3	1.8
4494903350605490	Lagos	1	2	4	1	2	4	0	4	2	2	4	1	4	4	5	4	5	1	4	2	2	3	2	4	4	3	4	5	1	5	5	1	2	1	4	4	5	5	5	2.2	2.2	2	4.4	4	4.6
4495466507203770	Yobe	0	2	4	1	2	4	0	3	2	2	4	3	2	3	3	4	5	0	3	3	2	4	2	2	3	1	4	4												2.8	2.8		3.4	2.8
4495654653816020	Lagos	1	3	4	1	4	1	0	5	5	5	4	4	4	3	4	4	5																							3.8			4
4495694283851690	Lagos	1	1	4	1	2	2	0	3	2	1	4	2	4	4	1	3	4	0	3	3	2	4	2	4	4	1	2	4												2.4	2.8		3.2	3
4495820627122010	Lagos	1	2	2	2	4	4	0	3	4	4	4	2	3	2	2	2	2	0	3	3	3	3	3	3	3	2	2	2												3.4	3		2.2	2.4
4496046837130450	Oyo	0	2	8	2	4	4	0	4	2	1	5	2	4	1	1	3	4																							2.4			2.6
4496454137134570	Plateau	0	1	4	1	4	5	0	4	3	3	4	4	1	2	1	2	2																							3.2			1.6
4496607493779840	Lagos	1	2	4	1	4	4	0	3	2	2	2	2	3	3	5	5	4	1	4	1	4	5	1	4	4	5	4	4	1	4	5	1	4	4	5	5	5	4	5	2.2	2.6	3.2	4	4.2	4.8
4496787113750620	Lagos	1	1	4	1	4	4	0	4	4	2	3	2	3	3	4	3	3	1	3	3	3	4	3	3	3	3	3	2												2.6	3.2		3.2	2.8
4496860050367390	Bauchi	1	1	4	1	1	4	0	3	3	3	3	3	3	2	3	2	2	0	4	2	2	1	4	4	3	3	2	2	0	4	3	4	4	2	2	3	1	3	2	3	2.2	3	2.4	2.8	2.2
4497027117077130	Kaduna	0	3	2	1	3	1	0	4	3	3	2	3	3	3	2	2	2	1	5	3	5	1	4	1	5	4	4	2												2.6	2.8		2.4	3.2
4497320357017480	Kano	0	1	4	1	4	4	0	3	1	2	5	1	3	3	1	1	3	0	3	2	2	5	2	2	2	1	1	3	0	1	1	4	5	4	2	2	1	2	2	2.4	2.8	3.8	2.2	1.8	1.8
4497453660343520	Abia	0	2	2	1	4	4	0	4	2	4	4	2	2	2	1	2	2																							2.8			1.8
4497488783700390	Lagos	1	1	4	2	2	2	0	2	2	4	3	2	2	4	5	3	3																							3			3.4
4498117310306780	Lagos	1	1	4	1	2	3	0	4	2	2	4	2	4	4	3	3	4	0	1	3	3	4	3	4	4	3	4	4	1	4	2	3	4	2	4	4	4	4	5	2.4	3.6	2.6	3.6	3.8	4.2
4498774226870500	Plateau	0	2	4	2	4	3	0	2	2	2	3	2	4	4	2	3	5																							2.6			3.6
4499115070157220	Plateau	0	2	4	1	4	4	0	3	4	2	4	3	2	2	1	3	4																							3.2			2.4
4499191050176280	Plateau	0	1	4	1	4	4	0	4	3	2	4	2	2	2	1	3	5																							2.6			2.6
4499250226795510	Lagos	1	2	6	1	4	3	0	4	3	5	1	2	4	3	5	2	2	1	5	1	2	4	2	4	4	4	3	4												2.6	2		3.2	3.8
4499484346839900	Edo	0	2	6	2	4	4	0	3	3	4	5	2	3	3	1	1	4																							3.4			2.4
4499853413466700	Lagos	1	1	4	1	1	2	0	1	4	4	4	2	4	4	1	2	4	0	1	3	3	3	3	3	4	3	1	3												3.8	3.4		3	2.8
4500598223352960	Lagos	1	1	4	1	4	4	0	3	3	3	3	4	4	4	2	2	3																							3.2			3
4500625456703290	Borno	0	1	2	1	2	4	0	4	4	4	4	4	2	3	2	3	3	0	4	3	2	3	4	3	3	2	3	4												3.6	2.8		2.6	3
4500659516716970	Lagos	1	1	4	2	4	3	0	3	4	2	4	5	2	4	2	2	3																							3.6			2.6
4501441226651810	Lagos	1	1	4	1	2	4	0	3	3	3	3	3	3	3	4	4	4	1	4	4	4	2	2	4	4	4	5	3												3	2.8		3.6	4
4501830573226020	Lagos	1	1	6	1	4	4	0	2	3	2	1	2	3	3	2	2	2	0	4	2	2	4	2	4	4	2	3	4	0	5	2	4	4	2	4	3	4	4	5	2.4	2.4	2.6	2.4	3.4	4
4502043859884190	Lagos	1	2	4	1	4	4	0	3	3	3	3	5	3	3	1	3	3																							3.4			2.6
4502627029856440	Lagos	1	1	4	1	2	4	0	4	2	3	3	3	4	4	4	4	4	0	3	3	3	3	3	3	3	3	3	3	0	3	2	3	3	3	3	3	2	3	3	2.6	3	2.8	4	3	2.8
4502889833080860	Lagos	1	2	4	1	4	3	0	4	2	3	3	2	4	4	4	4	5	0	1	2	4	2	2	4	4	3	3	4												2.4	3		4.2	3.6
4502915663140860	Benue	0	3	8	2	1	5	0	2	4	5	5	3	1	1	1	1	2																							4.2			1.2
4502949526406870	Gombe	0	2	6	2	4	3	0	3	3	3	5	3	3	3	2	3	3	0	1	4	1	1	1	1	1	1	1	1	1	3	3	3	5	3	4	4	3	3	2	3.4	2.4	3.4	2.8	1	3.2
4503120133111670	Kwara	0	1	1	2	4	5	0	3	2	4	4	2	3	3	2	1	2	1	4	2	5	5	1	2	5	3	3	5	1	1	1	1	4	1	5	5	3	3	5	3	3	2.4	2.2	3.6	4.2
4503528386429990	Anambra	1	1	4	2	4	2	0	3	3	5	4	2	3	4	2	3	3	0	3	4	2	4	4	2	4	2	2	4												3.4	3.4		3	2.8
4503670996421060	Lagos	1	1	4	1	4	4	0	3	3	5	4	3	3	3	1	3	3	1	4	2	4	4	3	3	3	2	2	2												3.6	3		2.6	2.4
4504093592979740	Lagos	1	2	4	2	1	5	0	4	2	4	4	2	4	4	3	3	3	0	4	4	4	4	4	4	4	4	4	3												2.8	3.6		3.4	3.8
4505273986258690	Lagos	1	1	4	1	1	3	0	2	3	2	4	3	4	4	2	3	4																							3.2			3.4
4505299782886150	Lagos	1	1	4	1	1	7	0	1	4	3	3	3	3	4	1	1	1																							3.6			2
4506346159462010	Lagos	1	1	4	1	2	2	0	3	2	3	3	3	1	1	3	5	5																							2.8			3
4507236159397330	Kogi	0	2	5	2	4	3	0	4	2	4	4	1	3	4	3	3	4	1	4	2	2	1	1	4	4	5	4	4												2.6	1.6		3.4	4.2
4507286919388180	Lagos	1	1	4	2	4	4	0	2	3	1	4	4	4	3	2	2	5	0	3	2	1	4	3	2	5	1	2	3	0	3	4	4	4	3	2	2	2	1	2	3.2	2.6	3.6	3.2	2.6	1.8
4507380536047680	Kano	0	1	5	1	2	4	0	3	1	2	4	4	2	2	1	3	3																							2.8			2.2
4507955189272350	Plateau	0	2	4	1	4	3	0	2	1	1	4	1	1	1	2	3	2																							2.2			1.8
4508798642490180	Ebonyi	0	2	5	2	1	4	0	3	3	3	3	3	3	5	2	4	4	0	3	3	3	3	3	2	3	3	4	3												3	3		3.6	3
4509231692491620	Plateau	0	1	4	2	4	7	0	1	5	3	4	4	2	2	1	2	3																							4.2			2
4509600525776380	Plateau	0	1	4	2	4	3	0	3	3	3	3	3	3	3	1	2	1																							3			2
4509934582433200	Lagos	1	1	6	1	2	4	0	3	1	2	5	4	2	3	1	2	3	0	3	4	2	4	4	2	2	2	1	2	0	4	2	2	4	2	4	3	2	2	3	3	3.4	2.4	2.2	1.8	2.8
4510240829067080	Federal Capital Territory	0	2	8	1	4	4	0	4	3	1	4	4	4	4	4	4	5																							2.8			4.2
4510745422386980	Gombe	0	3	3	1	4	4	0	3	3	3	4	4	2	3	1	2	3	0	3	3	2	4	4	3	3	4	3	4												3.4	3.2		2.2	3.4
4511252468995560	Oyo	0	1	4	2	4	4	0	1	1	4	4	2	4	4	1	3	4																							3.2			3.2
4511339885628400	Lagos	1	1	4	1	4	3	0	3	1	2	3	1	3	3	4	3	3	0	3	3	3	3	3	3	3	3	3	3												2	3		3.2	3
4511673842263200	Lagos	1	2	4	1	1	3	0	3	4	3	2	2	3	3	2	3	2																							2.8			2.6
4512279402201580	Lagos	1	2	4	2	4	4	0	2	3	2	4	4	3	3	1	1	1																							3.4			1.8
4512383548798290	Oyo	0	1	4	2	1	2	0	4	2	4	4	2	4	4	5	2	4	0	4	2	4	4	2	3	4	3	3	4	0	4	2	4	4	2	3	4	4	3	4	2.8	2.8	2.8	3.8	3.4	3.6
4512543075449700	Lagos	1	1	4	1	4	4	0	1	2	1	2	1	2	1	3	3	3																							2.2			2.4
4512741592174800	Lagos	1	2	4	1	4	4	0	4	2	4	4	2	4	5	1	4	3	0	4	2	5	4	2	4	4	3	4	3												2.8	3		3.4	3.6
4513307475423760	Ogun	0	2	4	1	1	2	0	1	2	5	5	5	3	4	3	1	3																							4.4			2.8
4513638965372590	Abia	0	1	4	2	4	4	0	3	3	3	4	3	3	3	1	1	3	0	4	2	4	5	2	3	4	3	2	2												3.2	3		2.2	2.8
4513931888660490	Yobe	0	2	1	1	2	3	0	4	1	2	2	1	1	2	2	3	4	0	2	2	2	5	1	5	5	3	3	4	0	5	4	1	1	4	4	1	2	2	4	1.6	2.8	2.2	2.4	4	2.6
4514479061961410	Lagos	1	2	4	1	2	7	0	4	2	3	4	2	4	4	2	3	4	0	4	2	2	4	2	4	4	3	4	3												2.6	2.4		3.4	3.6
4514641461986370	Lagos	1	1	4	1	1	4	0	3	2	4	3	2	4	4	2	3	5																							2.8			3.6
4514832438570620	Plateau	0	1	1	1	4	4	0	3	2	4	3	2	3	3	2	4	4																							2.8			3.2
4515765505145950	Lagos	1	2	4	1	2	4	0	4	1	4	4	5	5	4	4	1	1	1	1	2	1	5	3	5	5	3	3	4	1	5	1	5	5	3	5	5	4	4	4	3.2	3.2	3	3	4	4.4
4515802298487800	Akwa Ibom	0	1	6	1	4	4	0	4	4	3	3	3	4	3	1	3	3	1	4	4	2	4	5	4	4	4	4	3												3	3.4		2.8	3.8
4515910675165720	Osun	0	2	4	1	2	4	0	2	2	1	1	1	1	4	5	2	3																							1.8			3
4516147321756420	Lagos	1	1	4	1	4	2	0	4	2	2	4	2	2	2	3	3	5	0	3	2	2	5	5	2	4	2	4	4												2.4	3.4		3	3.2
4517752125004010	Lagos	1	1	4	1	4	3	0	4	1	1	3	1	4	5	4	4	5																							1.6			4.4
4518364841532290	Lagos	1	1	1	1	1	2	0	3	3	2	5	2	3	3	1	2	3	0	4	2	3	1	2	3	4	3	3	4												3	2		2.4	3.4
4518378344939780	Lagos	1	1	4	2	4	3	0	3	2	4	4	3	4	4	4	4	5	0	4	1	3	5	2	3	3	4	3	4	0	4	1	4	4	1	4	4	4	3	5	3.2	2.6	2.4	4.2	3.4	4
4518380668277240	Lagos	1	1	8	1	2	4	0	3	1	1	4	1	5	5	5	2	4	1	3	1	1	3	1	5	3	3	3	3	1	1	1	3	4	1	4	4	3	3	4	2	1.8	2.8	4.2	3.4	3.6
4519591601489890	Lagos	1	1	4	1	2	2	0	3	3	3	4	3	1	3	1	2	4	1	3	3	2	4	3	2	2	1	2	2	1	3	3	3	4	3	2	4	1	3	2	3.2	3	3.2	2.2	1.8	2.4
4519824654767900	Kaduna	0	2	5	2	4	4	0	3	2	3	4	2	1	2	2	3	4	0	3	3	4	4	2	2	2	2	4	3												2.8	3.2		2.4	2.6
4520523664696100	Borno	0	1	8	1	2	4	0	4	1	5	5	1	4	4	3	2	4																							2.8			3.4
4520624654651770	Lagos	1	4	5	1	4	4	0	3	3	3	5	1	3	3	3	3	4																							3			3.2
4520934884666560	Lagos	1	1	4	1	2	5	0	3	2	2	3	2	4	4	4	4	4																							2.4			4
4521403804607930	Plateau	0	1	4	2	1	4	0	3	3	3	3	3	3	3	1	2	3																							3			2.4
4521563474548250	Lagos	1	3	4	1	1	3	0	4	2	2	4	2	4	4	5	3	5	0	3	4	1	1	5	2	2	1	3	4	0	3	5	1	5	5	1	1	1	3	4	2.4	2.8	3.8	4.2	2.4	2
4521922637920840	Rivers	1	1	4	1	4	4	0	3	3	2	5	3	1	1	1	1	5	0	3	3	5	5	5	2	2	1	1	5	0	1	1	5	5	3	1	1	1	1	3	3.2	4.2	3.8	1.8	2.2	1.4
4522153511201250	Lagos	1	1	4	1	1	2	0	3	3	3	3	3	3	3	2	2	2																							3			2.4
4522296877884360	Ebonyi	0	2	5	2	4	4	0	4	2	1	4	1	4	4	3	3	4	0	4	2	3	5	1	3	3	3	3	3												2	2.6		3.6	3
4522320457881270	Rivers	1	1	5	2	3	4	0	2	3	3	4	3	4	3	1	1	3	0	4	3	3	3	3	4	4	1	1	4	0	1	3	3	2	3	2	2	2	3	3	3.4	2.8	3.2	2.4	2.8	2.4
4523176861134940	Lagos	1	1	6	2	4	7	0	3	2	2	2	2	3	3	1	1	2	0	3	2	2	4	2	3	3	1	2	3	0	4	2	2	4	2	3	3	2	1	4	2.2	2.6	2.4	2	2.4	2.6
4523188927796930	Lagos	1	1	4	1	2	2	0	3	3	4	3	2	3	3	2	1	3	0	3	4	3	5	4	3	3	3	2	3												3	3.8		2.4	2.8
4523388021047820	Enugu	0	1	3	1	4	4	0	3	3	4	3	2	3	3	1	3	3																							3			2.6
4523479977721480	Plateau	0	1	4	2	4	4	0	3	3	2	4	2	2	3	1	2	3																							2.8			2.2
4523932560995030	Lagos	1	2	4	1	4	7	0	3	3	2	1	3	3	3	1	2	4	0	2	4	3	4	3	3	3	4	2	4	0	3	3	3	3	3	3	3	1	2	5	2.4	3.6	3	2.6	3.2	2.8
4523988321049370	Kwara	0	1	5	2	4	3	0	3	4	2	4	3	4	2	2	3	3	0	4	4	4	4	2	4	4	3	4	3												3.2	3.2		2.8	3.6
4524049467691540	Plateau	0	2	4	2	4	4	0	3	3	2	4	3	4	4	3	3	4																							3			3.6
4524105554350040	Federal Capital Territory	0	1	2	2	1	4	0	4	2	3	4	2	5	4	3	3	4																							2.6			3.8
4524524037600980	Lagos	1	2	4	3	5	5	0	3	3	3	4	3	4	2	3	2	1																							3.2			2.4
4524640330916530	Lagos	1	2	6	2	4	3	0	4	4	4	4	1	4	4	4	4	5	1	4	2	4	4	2	4	4	5	3	5												3	2.8		4.2	4.2
4524664804255040	Lagos	1	1	4	1	4	7	0	4	2	2	3	2	4	4	3	3	4	1	4	2	2	4	2	4	4	3	4	4												2.2	2.4		3.6	3.8
4524785754236670	Plateau	0	1	4	2	4	2	0	3	2	3	4	3	3	4	3	3	4																							3			3.4
4525104074264060	Lagos	1	1	8	1	2	1	0	4	2	4	4	2	4	4	2	3	4																							2.8			3.4
4525151957606190	Lagos	1	1	4	1	4	2	0	4	2	4	4	3	3	4	3	3	4	0	3	2	4	4	2	2	4	1	2	4												3	3		3.4	2.6
4525154784264530	Lagos	1	1	4	1	4	2	0	3	3	3	4	1	3	3	2	3	2	0	4	3	3	5	3	3	4	4	4	3	0	3	3	3	4	4	3	3	2	2	5	2.8	3.2	3.4	2.6	3.6	3
4525367524251630	Nasarawa	0	3	6	1	2	4	0	3	3	4	1	1	2	2	1	2	2	0	3	3	1	4	4	4	4	4	3	5												2.4	3		1.8	4
4525494814165790	Kwara	0	2	6	1	4	4	0	4	4	3	4	2	1	1	3	4	5																							3			2.8
4525521724230490	Plateau	0	1	1	1	4	4	0	2	4	3	4	4	2	1	1	1	1																							3.8			1.2
4526705937411750	Gombe	0	1	4	1	2	7	0	4	4	5	4	2	4	4	4	4	3	0	4	2	1	4	5	4	4	4	4	5												3.4	2.8		3.8	4.2
4527103107407150	Kwara	0	1	4	1	4	2	0	5	4	4	5	2	1	5	2	3	5	0	3	3	2	1	3	4	4	1	2	5												3.2	2.4		3.2	3.2
4527312977364690	Enugu	0	1	5	1	4	4	0	4	2	2	3	2	3	3	3	4	4																							2.2			3.4
4527360897351940	Yobe	0	1	6	1	2	3	0	3	3	2	3	3	4	2	3	4	4	1	3	3	3	3	4	3	3	2	2	2	1	3	3	3	4	1	3	3	3	3	4	2.8	3.2	2.8	3.4	2.4	3.2
4528096310560490	Lagos	1	1	4	2	1	4	0	3	3	4	4	3	1	4	2	3	4	0	4	2	3	4	3	4	5	3	4	4	0	4	2	4	4	2	4	5	4	4	5	3.4	2.8	2.8	2.8	4	4.4
4528413467277370	Lagos	1	2	4	1	1	4	0	2	5	2	3	4	2	3	3	3	4	1	5	1	3	3	3	3	3	4	2	5												3.6	2.2		3	3.4
4528821083862870	Lagos	1	2	4	1	4	4	0	4	2	2	2	2	4	4	1	3	5																							2			3.4
4528822467201160	Ebonyi	0	2	6	1	4	7	0	2	4	4	5	3	2	2	2	3	3																							4			2.4
4528901510492990	Lagos	1	1	4	1	4	2	0	1	1	1	1	1	5	5	1	1	2	0	4	2	4	4	2	2	4	3	4	4												1.8	2.8		2.8	3.4
4529832897098920	Lagos	1	1	6	1	4	4	0	2	1	1	5	5	1	1	1	1	1	0	3	3	3	3	3	4	3	2	3	2	1	5	2	3	5	3	4	4	3	4	5	3.2	3	2.8	1	2.8	4
4530421893708400	Kogi	0	3	4	1	4	4	0	4	2	2	4	2	4	4	4	5	5	0	4	2	4	4	1	4	4	3	4	5												2.4	2.6		4.4	4
4530643483715860	Kano	0	2	5	2	4	3	0	3	4	3	4	4	3	3	1	2	1	0	1	3	4	4	4	4	2	1	2	4												3.6	4		2	2.6
4530995450313580	Lagos	1	1	4	1	4	2	0	4	4	2	4	4	4	4	3	2	3	0	4	2	3	4	2	4	4	3	3	4												3.2	2.6		3.2	3.6
4531282806970390	Lagos	1	1	4	1	2	3	0	3	3	3	3	3	3	3	3	4	4	0	3	3	3	3	3	3	1	3	3	3												3	3		3.4	2.6
4531981586898610	Cross River	0	1	3	1	4	2	0	2	3	4	5	4	3	3	3	2	2	0	3	2	3	2	3	2	1	4	3	4												4	2.6		2.6	2.8
4532256530226160	Borno	0	1	4	2	2	4	0	4	2	2	4	2	4	4	4	2	5	0	3	2	2	4	1	3	3	2	2	4												2.4	2.4		3.8	2.8
4532631970160350	Plateau	0	3	4	1	4	2	0	2	2	5	5	1	1	1	1	2	3																							3.4			1.6
4532793920123330	Lagos	1	1	5	1	2	2	0	5	1	4	4	5	3	3	2	2	5	0	4	5	1	5	3	1	3	5	1	5	0	5	5	3	4	2	3	4	5	2	4	3	3.2	3	3	3	3.6
4533022443455510	Ogun	0	3	1	2	4	6	0	3	4	4	4	4	3	3	1	2	2	1	4	2	4	4	2	4	4	4	5	5	1	4	1	2	4	2	4	4	4	4	4	3.8	2.8	2.2	2.2	4.4	4
4533090780105840	Lagos	1	1	4	2	2	4	0	2	2	5	3	4	5	5	5	4	3																							3.6			4.4
4533153753442070	Kano	0	2	6	2	2	5	0	3	3	3	3	3	3	3	1	2	2	0	3	3	1	4	3	3	3	1	3	4	0	3	2	3	3	3	4	3	2	3	4	3	2.8	2.8	2.2	2.8	3.2
4533314603423300	Bauchi	1	2	1	1	4	3	0	1	4	3	5	2	1	2	1	2	3	0	1	4	2	5	3	1	1	1	3	4	0	1	5	2	4	3	1	1	1	1	2	3.8	3.8	3.8	1.8	2	1.2
4535903256490490	Lagos	1	1	4	1	4	2	0	4	3	3	3	3	3	3	2	3	3																							2.8			2.8
4536163549797300	Plateau	0	1	4	2	4	2	0	3	3	4	4	4	4	4	3	3	3																							3.6			3.4
4536324996437090	Lagos	1	2	4	1	2	3	0	3	1	4	1	1	4	4	4	3	5	1	4	4	1	4	2	4	4	3	4	4												2	2.6		4	3.8
4536705899718450	Delta	0	1	4	1	4	2	0	5	1	3	1	1	2	2	5	5	5																							1.4			3.8
4536871343027270	Lagos	1	2	4	1	2	3	0	4	3	4	4	4	3	4	4	2	3	1	1	1	1	1	1	1	1	1	1	1												3.4	1.8		3.2	1
4536877873072900	Lagos	1	1	4	2	1	2	0	4	2	4	4	4	4	2	4	4	4	1	4	2	4	4	4	4	2	3	3	3												3.2	3.2		3.6	3
4537901912990240	Lagos	1	1	4	1	2	2	0	4	2	3	4	3	4	4	4	4	5	1	4	1	2	4	2	4	4	4	4	4												2.8	2.2		4.2	4
4538219162879910	Lagos	1	1	4	1	2	4	0	3	3	4	4	4	1	3	4	3	4																							3.6			3
4538556506265500	Lagos	1	1	4	1	2	2	0	4	2	4	3	3	4	5	3	3	5																							2.8			4
4538559522858490	Kano	0	1	8	1	2	4	0	4	3	2	4	2	4	4	3	3	3	0	4	3	2	4	2	4	3	3	3	4	0	4	2	2	4	2	4	4	3	2	4	2.6	2.6	2.4	3.4	3.4	3.4
4538623152858860	Abia	0	2	5	3	4	5	0	3	3	4	1	2	3	3	5	4	5	0	2	4	2	4	3	2	3	1	2	3	0	2	4	1	5	3	3	3	1	2	3	2.6	3.4	3.4	4	2.2	2.4
4538871626210390	Benue	0	1	2	1	4	4	0	3	3	1	4	3	3	4	4	4	5																							2.8			4
4539333049483040	Plateau	0	1	4	2	4	5	0	4	3	4	3	3	3	3	2	3	3																							3			2.8
4539619146086380	Lagos	1	1	4	1	4	2	0	2	4	4	4	3	4	4	3	3	4																							3.8			3.6
4539635896118820	Lagos	1	1	4	1	4	3	0	4	2	5	5	3	4	3	1	1	2																							3.4			2.2
4539755289474330	Lagos	1	2	8	1	4	4	0	3	3	3	1	4	1	1	1	2	2	0	3	3	3	3	3	3	3	1	1	1												2.8	3		1.4	1.8
4539815606130440	Lagos	1	1	4	1	4	2	0	3	2	3	4	2	3	3	2	2	4	0	4	2	4	4	2	4	5	3	3	4												2.8	2.8		2.8	3.8
4540380436076300	Lagos	1	1	4	1	4	2	0	1	4	4	4	3	3	3	2	3	4	0	3	3	4	4	3	4	3	2	2	3												4	3.4		3	2.8
4541297629320860	Borno	0	3	4	1	2	4	0	4	5	4	4	4	5	4	3	4	5	0	5	4	4	3	4	5	5	4	5	5												3.8	3.2		4.2	4.8
4541455895908670	Sokoto	1	1	8	1	4	4	0	3	4	2	5	2	2	4	3	3	5																							3.2			3.4
4541544785931370	Rivers	1	1	4	1	1	2	0	3	3	3	4	3	3	3	1	2	2	0	3	3	3	4	3	1	1	1	2	3	0	3	3	2	3	5	3	3	1	2	2	3.2	3.2	3.2	2.2	1.6	2.2
4541550985941930	Lagos	1	1	4	1	1	4	0	4	2	4	4	2	4	4	4	4	4	1	4	2	5	4	2	2	3	3	3	3	1	4	4	4	4	2	4	4	3	3	3	2.8	3	3.2	4	2.8	3.4
4541555272630860	Abia	0	2	2	2	1	4	0	3	2	3	4	2	2	3	3	3	5	0	4	2	1	2	2	3	3	3	3	4	1	5	2	2	3	4	3	3	4	4	5	2.8	1.8	2.4	3.2	3.2	3.8
4542690862504760	Plateau	0	1	4	2	4	4	0	3	4	4	3	3	3	4	2	2	3																							3.4			2.8
4542953629158020	Ondo	0	1	5	1	4	4	0	4	2	4	3	1	4	5	4	4	5	0	5	1	4	4	2	4	4	5	5	5												2.4	2.4		4.4	4.6
4543382429113580	Benue	0	1	4	1	1	5	0	3	3	3	3	3	3	3	4	5	4	1	3	3	4	3	3	3	3	3	3	3	1	3	3	3	3	3	3	3	3	2	4	3	3.2	3	3.8	3	3
4543890169039260	Lagos	1	1	4	1	1	4	0	2	4	2	4	2	3	3	2	2	3	0	3	2	2	4	2	2	2	2	4	5	1	4	2	3	5	2	4	4	2	4	4	3.2	2.6	2.8	2.6	3	3.6
4543902948996400	Anambra	1	3	4	2	4	4	0	3	3	3	3	4	2	3	1	1	1	0	3	3	3	2	2	3	3	5	4	2	0	3	3	4	5	2	2	2	1	3	5	3.2	2.6	3.4	1.6	3.4	2.6
4544313542319430	Lagos	1	2	4	1	2	3	0	4	2	3	4	2	4	2	3	5	5																							2.6			3.8
4545175838923660	Lagos	1	1	4	1	4	4	0	4	1	4	5	2	4	4	3	4	5																							2.8			4
4545277665527120	Benue	0	1	7	3	4	3	0	3	3	3	3	3	3	3	5	3	5	0	3	3	2	4	1	1	3	1	1	4												3	2.6		3.8	2
4545307745547610	Lagos	1	1	4	1	4	2	0	4	4	4	4	2	4	4	1	1	1																							3.2			2.2
4545622878855780	Kano	0	1	7	1	2	2	0	4	1	4	4	1	4	4	4	3	4	0	5	2	1	3	1	4	5	4	4	5	0	4	1	1	4	1	4	4	4	3	4	2.4	1.6	1.8	3.8	4.4	3.8
4546013838785380	Abia	0	2	5	2	1	4	0	1	2	2	1	1	1	3	2	2	3	0	3	1	5	4	3	5	5	2	2	3												2.2	3.2		2.2	3.4
4546260308755430	Lagos	1	1	4	1	1	2	0	4	5	4	4	1	2	4	2	2	2	0	3	1	4	3	1	3	3	3	3	4												3.2	2.4		2.4	3.2
4546705612032720	Lagos	1	1	4	1	4	3	0	3	2	2	2	1	4	5	3	3	5	1	3	2	1	4	2	3	4	1	2	4												2	2.4		4	2.8
4546901795385670	Niger	1	1	4	1	2	3	0	3	3	5	5	2	2	5	5	1	1	1	4	4	2	4	4	3	3	5	1	5												3.6	3.2		2.8	3.4
4547063968723260	Anambra	1	2	4	1	1	2	0	1	4	3	4	3	3	3	1	2	3	0	1	4	3	4	3	1	1	1	2	3												3.8	3.8		2.4	1.6
4547739002009480	Lagos	1	3	8	2	1	5	0	3	3	3	4	4	2	2	3	2	3	0	3	3	2	4	4	4	2	4	3	4												3.4	3.2		2.4	3.4
4548223668558770	Lagos	1	2	4	1	4	2	0	4	2	4	3	2	4	4	5	4	5	0	5	2	4	2	2	4	4	4	4	4												2.6	2.2		4.4	4
4549079191852030	Taraba	0	2	4	1	2	4	0	1	3	3	3	3	4	3	2	3	2	1	4	2	2	4	2	3	3	2	3	4												3.4	2.4		2.8	3
4549394938479520	Lagos	1	1	7	2	3	3	0	3	3	3	3	3	3	3	2	2	3	1	4	4	4	3	3	3	3	3	3	3	0	2	1	1	2	2	1	1	1	1	2	3	3.2	2	2.6	3	1.2
4549742435062560	Lagos	1	2	4	1	2	7	0	3	3	3	3	3	3	3	1	1	1	1	4	3	4	4	1	5	1	3	3	2	1	1	1	3	3	3	1	4	3	3	3	3	2.8	3	1.8	2.8	2.8
4549768845136240	Lagos	1	2	4	2	4	3	0	3	2	4	4	3	2	2	2	2	3	0	3	2	4	4	2	3	4	2	2	3												3.2	3		2.2	2.8
4549873928401230	Abia	0	1	6	2	3	7	0	4	2	2	4	1	4	4	5	2	3	0	4	2	2	4	2	4	4	4	2	3												2.2	2.4		3.6	3.4
4550254205090100	Lagos	1	2	4	3	4	4	0	2	4	4	2	3	1	1	1	1	2	0	3	3	3	4	3	3	2	1	1	1												3.4	3.2		1.2	1.6
4550849134997860	Lagos	1	1	4	1	2	2	0	3	2	4	3	3	4	4	4	5	5	0	3	3	3	3	3	3	4	2	3	3	0	3	3	3	3	3	3	3	3	3	3	3	3	3	4.4	3	3
4551123448328630	Plateau	0	1	2	2	4	4	0	2	4	2	4	2	3	3	1	1	1																							3.2			1.8
4551226244994160	Benue	0	1	2	1	4	1	0	4	4	4	2	3	3	4	4	4	4	0	1	2	3	2	2	3	2	3	3	3	0	3	4	3	1	3	2	1	5	5	3	3	2.8	2.8	3.8	2.8	3.2
4551887348252700	Lagos	1	2	4	2	4	2	0	3	3	1	3	3	3	4	1	2	4	0	3	3	4	4	3	3	4	1	4	5												2.6	3.4		2.8	3.4
4553299671430670	Lagos	1	1	4	1	2	4	0	3	5	3	3	3	3	3	3	3	2																							3.4			2.8
4553694001374320	Sokoto	1	1	4	1	1	4	0	4	2	4	3	2	4	4	2	4	5																							2.6			3.8
4554279621354060	Lagos	1	2	4	1	2	4	0	4	1	2	4	4	4	4	2	3	4	1	1	2	2	3	1	4	4	4	3	5												2.6	2.6		3.4	4
4554308848017560	Lagos	1	1	2	2	4	3	0	3	3	4	4	3	1	3	1	2	1																							3.4			1.6
4555012661220400	Lagos	1	1	4	1	4	7	0	3	3	2	5	3	4	2	4	1	5																							3.2			3.2
4555097874577670	Sokoto	1	2	6	1	2	4	0	2	4	3	2	4	3	2	1	3	4	0	3	4	2	4	4	2	2	1	3	3	0	1	5	1	5	5	4	3	1	1	1	3.4	3.4	4.2	2.6	2.2	2
4555115554578390	Lagos	1	1	6	1	1	6	0	2	2	2	2	2	2	2	2	2	2																							2.4			2
4555783341195330	Lagos	1	1	4	3	2	4	0	2	2	2	2	2	2	2	2	2	2																							2.4			2
4556094967815820	Lagos	1	1	4	1	4	2	0	3	3	2	1	3	2	2	1	2	3	0	3	3	2	3	4	3	2	2	3	3	0	3	3	3	4	3	3	2	1	2	3	2.4	3	3.2	2	2.6	2.2
4556203107827390	Enugu	0	1	6	2	4	4	0	3	3	1	1	3	3	3	1	3	3	0	3	3	4	4	2	4	2	1	3	3												2.2	3.2		2.6	2.6
4556268094490700	Lagos	1	1	4	1	2	2	0	3	3	2	2	4	2	2	2	2	4	0	3	3	2	5	1	2	3	2	2	5												2.8	2.8		2.4	2.8
4556307014452880	Kaduna	0	2	4	2	2	7	0	2	4	3	2	2	4	4	1	2	4	0	4	4	2	4	2	3	3	2	3	5												3	2.8		3	3.2
4556348314452550	Lagos	1	1	4	1	4	4	0	1	2	1	2	1	1	2	1	3	3	0	3	3	2	3	3	3	3	2	2	2												2.2	2.8		2	2.4
4556531681069170	Lagos	1	1	4	1	2	2	0	2	3	1	4	4	2	4	2	3	5	0	3	3	2	4	5	4	4	4	3	5												3.2	3.4		3.2	4
4556953597723690	Kano	0	1	4	1	2	3	0	4	2	4	4	2	4	4	1	2	3	0	4	2	1	2	2	3	4	3	2	4	0	4	3	2	2	2	4	4	1	2	2	2.8	1.8	2.2	2.8	3.2	2.6
4557191214373490	Lagos	1	2	4	2	1	4	0	1	5	3	1	1	5	5	4	3	5																							3			4.4
4557232677658970	Borno	0	1	4	1	2	2	0	3	3	4	4	4	2	2	2	3	5	0	2	5	2	4	4	3	3	2	4	2	0	3	3	4	4	3	4	2	2	3	4	3.6	3.8	3.4	2.8	2.8	3
4557300007684010	Lagos	1	2	4	1	2	3	0	3	2	4	3	2	4	3	2	3	5																							2.8			3.4
4557717417651880	Lagos	1	1	4	1	1	2	0	4	4	2	4	2	4	4	5	2	2																							2.8			3.4
4557915127620540	Lagos	1	1	8	1	2	4	0	3	3	3	3	3	3	3	3	3	3																							3			3
4557920304322170	Lagos	1	1	4	1	2	3	0	3	3	4	4	4	3	3	1	2	3	0	4	2	4	4	3	4	4	3	3	4												3.6	3		2.4	3.6
4558466094189380	Oyo	0	2	6	1	4	3	0	4	2	4	4	2	4	4	5	5	5																							2.8			4.6
4558754920844260	Lagos	1	2	4	1	1	5	0	3	4	3	3	3	4	4	4	4	4	0	2	3	4	3	4	1	4	2	3	3	1	2	3	3	3	4	2	2	3	4	2	3.2	3.6	3.4	4	2.6	2.6
4559004787547840	Kaduna	0	2	7	2	2	4	0	4	2	2	4	2	4	4	3	4	4	1	1	5	2	4	2	2	4	3	4	4												2.4	3.6		3.8	3.4
4559028830848730	Borno	0	1	4	2	2	4	0	3	3	2	4	2	4	3	4	4	4	0	4	3	1	4	2	4	4	2	2	2												2.8	2.4		3.8	2.8
4559558647425900	Lagos	1	1	4	1	2	4	0	3	3	4	4	3	3	3	2	3	3	0	3	2	4	4	3	4	4	3	4	3	1	4	2	4	4	2	4	4	3	4	4	3.4	3.2	2.8	2.8	3.6	3.8
4560082697362400	Anambra	1	2	4	1	1	2	0	1	5	3	3	4	2	2	1	1	2	0	1	4	2	1	4	1	2	1	1	2												4	3.2		1.6	1.4
4560450347383030	Plateau	0	1	6	2	1	4	0	3	4	4	4	2	2	3	2	1	3																							3.4			2.2
4561455210607100	Edo	0	1	4	1	4	2	0	4	2	2	4	4	4	4	3	3	4																							2.8			3.6
4561469460635300	Lagos	1	1	4	1	4	2	0	3	3	5	4	4	1	4	2	3	3																							3.8			2.6
4561840637269980	Delta	0	1	4	1	4	2	0	4	2	5	3	2	4	4	3	5	5	0	4	2	3	4	2	2	2	1	4	5	0	4	3	3	4	2	4	3	1	3	5	2.8	2.6	2.8	4.2	2.8	3.2
4561991780516770	Enugu	0	1	4	2	1	2	0	3	3	2	5	4	2	1	1	2	3																							3.4			1.8
4562094477207720	Lagos	1	1	4	1	2	3	0	1	4	1	3	2	3	2	1	3	4	0	4	1	1	1	2	3	1	3	4	3												3	1.4		2.6	2.8
4562180107203440	Plateau	0	1	4	2	2	2	0	3	2	3	4	3	5	5	4	2	5																							3			4.2
4562432983863600	Lagos	1	1	8	1	4	4	0	4	2	4	4	2	4	4	2	3	4																							2.8			3.4
4562613397148290	Imo	0	1	4	2	1	3	0	3	3	3	3	3	3	3	1	4	4	0	3	2	4	4	3	4	4	1	1	3												3	3.2		3	2.6
4563050470443540	Abia	0	1	1	1	4	2	0	3	4	2	4	3	4	4	2	1	2																							3.2			2.6
4563256723790020	Lagos	1	1	4	1	1	3	0	2	2	2	2	2	2	2	2	2	2																							2.4			2
4563271823790030	Lagos	1	1	4	1	2	5	0	3	1	3	1	3	3	3	2	2	5	1	1	2	2	1	2	1	2	2	2	3												2.2	2.4		3	2
4563346780422370	Plateau	0	2	4	1	1	5	0	3	2	1	2	2	1	4	3	4	3																							2			3
4563394437071940	Lagos	1	1	4	1	2	4	0	4	2	5	5	1	5	5	5	5	5																							3			5
4563430753694780	Benue	0	2	6	1	4	4	0	2	4	4	1	4	1	2	1	2	2																							3.4			1.6
4563761330356950	Lagos	1	1	4	1	2	4	0	3	3	4	5	1	4	4	3	4	3	1	4	2	2	5	1	3	4	2	2	4												3.2	2.4		3.6	3
4564748113632170	Lagos	1	1	4	1	4	4	0	4	3	3	3	2	4	4	2	3	4	1	3	1	3	3	1	3	2	3	4	4												2.6	2.2		3.4	3.2
4564884636929950	Plateau	0	2	4	1	4	5	0	3	3	1	5	2	2	1	1	2	4																							2.8			2
4565005513595710	Benue	0	1	4	2	4	4	0	3	2	2	4	2	2	2	1	3	2	0	3	2	4	4	2	4	4	3	3	3												2.6	3		2	3.4
4565041903573790	Lagos	1	1	4	1	2	3	0	4	2	4	4	2	2	4	1	2	3	1	1	2	4	4	4	1	2	2	1	3	1	1	2	2	4	2	4	4	3	4	3	2.8	3.8	3	2.4	1.8	3.6
4565113563567710	Lagos	1	2	4	1	4	4	0	3	3	3	3	2	3	3	5	2	1	0	3	3	2	3	3	3	3	1	2	3	0	3	4	2	3	1	1	1	1	3	3	2.8	2.8	2.6	2.8	2.4	1.8
4565316520223730	Lagos	1	1	4	1	4	4	0	3	4	2	2	2	4	1	2	4	2	1	2	1	2	1	4	1	2	2	2	3	1	2	1	4	5	1	4	2	1	2	3	2.6	2.4	3	2.6	2	2.4
4565402163541940	Plateau	0	1	4	1	4	4	0	2	3	4	2	2	4	2	1	1	1																							3			1.8
4565505366819830	Edo	0	2	5	2	4	4	0	2	3	3	4	2	3	1	1	3	3	0	3	3	2	4	4	2	2	1	3	2												3.2	3.2		2.2	2
4565519680233880	Anambra	1	5	2	1	4	4	0	3	3	3	5	4	2	2	1	2	4	0	3	3	2	4	3	3	2	1	1	2												3.6	3		2.2	1.8
4565673086859130	Federal Capital Territory	0	3	4	1	4	4	0	2	4	3	2	4	2	2	1	2	3	0	2	4	3	4	5	4	2	1	3	4												3.4	4		2	2.8
4565714266799740	Imo	0	2	2	2	1	4	0	3	1	3	4	3	3	3	1	3	4	0	3	2	3	5	4	4	4	4	5	5	0	3	2	4	4	2	4	4	3	4	4	2.8	3.4	3	2.8	4.4	3.8
4566103580140460	Lagos	1	1	4	2	1	2	0	4	2	2	3	3	4	4	3	3	4	0	4	2	2	4	2	5	4	4	4	4												2.4	2.4		3.6	4.2
4566147723471020	Lagos	1	2	4	1	2	4	0	4	2	2	2	2	4	4	5	4	4																							2			4.2
4566343980152290	Lagos	1	1	4	1	4	4	0	2	3	3	3	3	3	3	3	3	3	1	2	2	2	3	3	2	3	4	1	3	1	4	2	2	2	3	3	3	3	3	4	3.2	2.8	2.2	3	2.6	3.2
4566645543454490	Lagos	1	1	4	1	4	4	0	4	1	1	3	1	4	4	4	4	4																							1.6			4
4567249339977500	Ebonyi	0	2	6	1	1	4	0	3	3	3	4	3	3	3	2	2	2																							3.2			2.4
4567808973333920	Lagos	1	1	4	1	2	3	0	3	3	2	2	3	2	3	3	3	3																							2.6			2.8
4568249576628350	Lagos	1	1	4	2	4	3	0	2	3	4	4	4	2	2	2	3	4																							3.8			2.6
4568504026529670	Rivers	1	2	3	2	4	4	0	3	3	5	5	2	3	3	1	2	3	0	2	4	2	1	3	3	3	1	2	3	0	3	3	5	5	2	2	2	1	2	3	3.6	2.8	3.6	2.4	2.4	2
4568609539895610	Plateau	0	1	4	1	4	4	0	3	3	2	5	1	3	3	2	3	5																							2.8			3.2
4568849716540030	Abia	0	3	4	2	4	3	0	4	2	4	4	2	4	4	5	4	5																							2.8			4.4
4569129413142960	Lagos	1	1	4	1	2	3	0	3	1	3	4	2	4	4	2	1	1	0	4	2	2	4	2	4	4	3	4	3	1	3	3	2	2	2	2	2	2	3	2	2.6	2.4	2.4	2.4	3.6	2.2
4569243999811810	Lagos	1	1	4	1	1	2	0	4	4	2	4	2	4	4	1	1	1																							2.8			2.2
4569462349816730	Borno	0	1	4	3	2	7	0	3	3	3	3	3	3	3	2	3	3	0	4	3	2	4	3	4	3	1	2	3	0	3	3	4	4	3	4	3	2	3	5	3	2.8	3.4	2.8	2.6	3.4
4570483203034020	Lagos	1	2	4	1	1	3	0	2	2	2	2	1	2	1	2	2	2																							2.2			1.8
4570521479704530	Lagos	1	1	4	1	5	4	0	3	2	4	5	3	2	1	1	2	5																							3.4			2.2
4570599703018210	Lagos	1	1	6	2	4	4	0	3	3	2	4	2	3	1	1	2	3																							2.8			2
4571000129687130	Lagos	1	1	8	1	4	4	0	3	3	2	5	3	2	2	2	2	2	1	4	1	2	2	2	5	4	3	3	4	1	4	2	2	1	2	4	4	2	3	2	3.2	1.8	1.8	2	3.8	3
4571150103005610	Ebonyi	0	1	4	1	4	4	0	3	3	2	4	2	4	4	3	3	3	0	3	3	2	4	2	3	3	1	3	3												2.8	2.8		3.4	2.6
4571236459619020	Abia	0	2	4	1	4	4	0	3	2	2	4	1	4	4	4	2	5	0	4	2	4	4	2	4	4	2	2	3												2.4	2.8		3.8	3
4571686199615110	Lagos	1	5	2	1	2	5	0	2	3	2	2	2	2	3	5	5	5																							2.6			4
4571765692899270	Plateau	0	1	6	2	4	4	0	3	3	3	3	4	3	2	1	1	1																							3.2			1.6
4572057846164070	Lagos	1	1	4	1	5	4	0	3	3	4	5	4	2	2	1	1	5	0	2	4	3	4	3	3	3	1	2	2												3.8	3.6		2.2	2.2
4572158162891590	Oyo	0	1	4	2	4	3	0	3	4	2	4	4	2	2	1	1	2	0	3	3	3	4	3	4	3	1	2	2												3.4	3.2		1.6	2.4
4572781172810980	Federal Capital Territory	0	1	8	2	2	4	0	4	1	4	3	1	4	4	5	3	4	0	5	1	5	1	1	1	5	2	4	5												2.2	1.8		4	3.4
4572884216100570	Lagos	1	1	4	1	4	2	0	3	3	2	1	4	2	2	1	2	2																							2.6			1.8
4573874909369040	Lagos	1	1	4	2	1	4	0	4	2	4	3	3	3	4	3	3	5																							2.8			3.6
4573971472721260	Lagos	1	1	4	1	4	2	0	3	3	3	3	2	3	4	2	3	4																							2.8			3.2
4574773279276630	Oyo	0	2	4	1	4	4	0	3	3	5	3	4	4	4	2	4	4	0	3	2	4	4	2	3	3	2	3	2												3.6	3		3.6	2.6
4574778165892950	Plateau	0	1	4	1	4	4	0	2	3	2	5	3	2	2	1	2	4																							3.4			2.2
4574934189262000	Benue	0	2	1	1	4	4	0	4	1	3	1	1	5	4	3	3	4	0	1	1	5	3	1	3	4	4	4	5												1.6	3		3.8	4
4575255739233500	Lagos	1	1	4	1	1	3	0	3	3	2	4	3	1	1	1	3	3	0	3	2	4	4	3	3	3	1	2	3	0	4	3	4	4	2	2	2	1	3	4	3	3.2	3	1.8	2.4	2.4
4575398462539910	Nasarawa	0	3	6	3	4	4	0	2	5	5	5	1	5	5	5	5	5																							4			5
4575420579237650	Lagos	1	2	4	2	2	2	0	3	3	3	3	3	3	3	3	3	4	0	3	3	3	3	2	4	4	4	3	5												3	2.8		3.2	4
4575491139212060	Abia	0	1	4	1	4	3	0	3	1	1	5	2	3	1	4	3	4																							2.4			3
4575875205825000	Kano	0	1	4	1	2	3	0	3	3	4	4	3	4	5	3	2	4	0	3	3	2	4	3	4	4	1	3	4	0	3	3	2	3	3	1	4	2	3	4	3.4	3	2.8	3.6	3.2	2.8
4576027259178130	Lagos	1	1	4	1	2	2	0	3	3	3	3	3	3	3	2	2	2	0	3	3	3	4	2	2	2	3	2	3												3	3		2.4	2.4
4576718302404340	Lagos	1	1	4	1	4	4	0	3	3	3	2	2	3	3	3	3	2																							2.6			2.8
4576940895720980	Lagos	1	1	4	1	2	3	0	3	3	2	4	2	4	3	1	1	2	1	4	2	2	4	2	4	2	2	3	4	1	3	2	2	4	2	3	2	2	2	4	2.8	2.4	2.6	2.2	3	2.6
4577627672320490	Lagos	1	1	4	2	4	2	0	3	1	1	4	1	4	4	4	4	5																							2			4.2
4577761948980210	Oyo	0	1	4	3	4	4	0	3	3	3	3	3	3	3	1	2	2	0	3	2	3	2	3	3	3	1	2	3	0	3	2	3	4	2	3	3	2	3	2	3	2.6	2.8	2.2	2.4	2.6
4577798598981160	Akwa Ibom	0	2	4	1	4	4	0	3	3	1	4	4	3	3	1	3	5	0	3	3	1	5	3	3	3	2	3	3												3	3		3	2.8
4577820545664400	Delta	0	2	3	1	4	4	0	3	3	3	4	3	3	3	2	4	3																							3.2			3
4578275512257370	Lagos	1	1	4	1	4	2	0	2	3	3	4	3	3	3	3	3	3																							3.4			3
4578650588892920	Lagos	1	1	4	2	5	3	0	3	4	4	4	4	3	3	3	3	3																							3.8			3
4578794362214550	Lagos	1	1	4	1	2	2	0	3	3	3	3	3	3	3	3	4	5																							3			3.6
4578959738805840	Delta	0	2	4	1	4	3	0	4	2	4	4	1	4	2	1	3	5	0	4	2	4	4	2	4	3	2	3	5												2.6	2.8		3	3.4
4579906722088520	Lagos	1	1	4	1	4	2	0	4	3	2	3	3	3	3	2	2	2																							2.6			2.4
4580311862054410	Niger	1	1	1	2	2	3	0	3	2	2	4	2	1	3	4	4	3	0	4	3	3	4	1	3	3	3	3	4	1	4	2	2	4	2	2	2	2	4	3	2.6	2.6	2.4	3	3.2	2.6
4580723955307770	Lagos	1	2	5	2	4	5	0	2	2	3	3	3	3	3	3	3	3	0	5	4	4	4	4	4	4	4	4	4												3	3.4		3	4
4580746278685480	Lagos	1	3	4	2	4	6	0	3	3	2	2	2	4	2	1	2	2																							2.4			2.2
4580750005295780	Delta	0	2	4	1	4	4	0	4	3	4	4	2	3	3	1	3	5	0	4	4	4	4	2	4	4	3	3	4												3	3.2		3	3.6
4580870555332330	Lagos	1	1	6	1	4	3	0	3	3	1	4	2	3	2	1	3	3	1	4	1	3	4	1	3	3	4	3	5												2.6	2.2		2.4	3.6
4580910238693520	Lagos	1	1	4	1	4	2	0	2	3	2	4	4	2	2	1	2	3	0	3	4	3	4	4	3	1	1	3	4												3.4	3.6		2	2.4
4581197911962020	Plateau	0	2	8	2	4	4	0	4	2	3	2	2	3	2	2	2	5																							2.2			2.8
4581917178568790	Lagos	1	1	4	1	2	3	0	1	4	4	5	5	3	2	2	1	2																							4.6			2
4582095561857500	Lagos	1	1	4	1	4	4	0	3	3	4	4	3	3	3	2	3	4	0	4	2	4	4	3	4	4	5	4	5												3.4	3		3	4.4
4582111561865110	Lagos	1	1	4	1	4	2	0	3	2	1	3	2	3	2	1	2	2	0	4	2	3	4	2	4	5	4	3	4												2.2	2.6		2	4
4582244098536000	Plateau	0	1	4	2	2	3	0	3	3	4	3	3	3	3	2	2	4																							3.2			2.8
4582385135208140	Lagos	1	1	4	2	2	2	0	3	4	3	1	4	1	3	3	3	3																							3			2.6
4582738581835760	Lagos	1	1	4	3	5	2	0	2	2	2	3	2	2	2	2	2	2																							2.6			2
4582814848481660	Kwara	0	2	1	1	2	4	0	1	3	1	1	1	4	3	1	2	4	0	4	2	3	2	3	3	3	3	3	4												2.2	2.4		2.8	3.2
4583466475080610	Benue	0	5	2	1	4	1	0	1	2	3	4	2	4	4	3	5	4																							3.2			4
4583665925058990	Edo	0	2	7	2	4	3	0	2	2	3	3	2	2	2	1	1	1	0	2	4	3	4	3	4	3	1	1	2												2.8	3.6		1.4	2.2
4583953518358640	Lagos	1	2	4	2	2	2	0	3	2	5	3	3	4	4	3	4	5																							3.2			4
4584297451651930	Lagos	1	1	4	1	4	2	0	2	3	4	4	2	4	4	3	3	4	1	4	2	2	3	2	4	2	2	2	4												3.4	2.2		3.6	2.8
4585097281576820	Borno	0	1	4	2	2	3	0	4	2	2	4	2	4	4	2	3	4	0	4	2	2	4	2	4	4	2	4	5												2.4	2.4		3.4	3.8
4585303218250480	Lagos	1	1	4	1	2	7	0	3	3	2	5	2	2	2	3	2	4																							3			2.6
4585523144873230	Bauchi	1	2	4	2	2	4	0	3	3	3	1	1	3	3	1	2	4	0	4	2	4	4	2	4	4	4	2	3												2.2	2.8		2.6	3.4
4585587458191150	Plateau	0	1	4	2	4	2	0	1	1	4	4	2	2	4	1	3	3																							3.2			2.6
4586056878140810	Oyo	0	1	6	2	4	4	0	2	2	1	1	2	2	1	3	2	3	0	4	3	5	4	2	3	3	2	3	2	0	3	2	3	1	1	2	1	2	3	3	2	3.2	2	2.2	2.6	2.2
4586891208074540	Plateau	0	2	4	2	1	4	0	3	3	1	1	3	3	3	1	2	4																							2.2			2.6
4587458531347290	Lagos	1	1	4	1	4	3	0	4	2	4	4	2	4	3	2	3	5	0	4	2	3	4	2	4	4	2	4	5	0	4	2	2	4	2	4	4	2	4	5	2.8	2.6	2.4	3.4	3.8	3.8
4587851627973870	Lagos	1	3	4	1	1	1	0	3	2	1	1	1	2	1	2	1	1	1	1	1	4	4	3	1	2	3	2	2												1.6	3.4		1.4	2
4588220354580780	Plateau	0	1	4	2	4	3	0	4	2	4	4	2	4	4	3	3	4																							2.8			3.6
4588754554578100	Lagos	1	1	4	1	4	4	0	4	2	2	3	3	3	4	4	3	5	1	4	2	2	4	2	4	4	4	4	5												2.4	2.4		3.8	4.2
4589914321105300	Lagos	1	1	6	1	4	5	0	3	3	3	1	3	1	2	1	2	3	0	3	4	5	4	3	2	3	2	3	1												2.6	3.8		1.8	2.2
4589956174395040	Plateau	0	2	4	1	4	4	0	4	2	4	4	2	3	4	2	2	3																							2.8			2.8
4590026987701520	Lagos	1	1	4	1	4	2	0	3	3	3	3	3	3	3	2	3	4	1	1	3	3	3	2	3	4	3	3	3												3	3.2		3	3.2
4590406164386990	Kaduna	0	1	6	1	2	3	0	4	2	5	1	2	2	2	1	2	3	0	3	3	2	4	3	4	3	1	3	2	0	3	3	5	2	2	3	4	5	1	2	2.4	3	3	2	2.6	3
4590903401000610	Oyo	0	3	8	1	4	5	0	1	1	1	5	1	1	1	2	2	3	0	3	1	1	5	2	4	4	1	2	5												2.6	2.4		1.8	3.2
4591051314311170	Lagos	1	1	2	1	1	4	0	4	1	2	4	2	4	4	2	3	3	1	4	2	4	2	3	5	5	4	3	4	1	4	2	4	4	2	5	5	2	4	4	2.2	2.6	2.8	3.2	4.2	4
4591648774283070	Katsina	0	1	2	2	1	4	0	4	4	2	4	2	3	4	3	4	5	0	4	2	3	4	2	3	3	2	4	5												2.8	2.6		3.8	3.4
4591917907556610	Lagos	1	1	4	2	2	4	0	4	3	2	4	4	4	5	3	4	4																							3			4
4592089317572140	Lagos	1	2	4	1	4	5	0	3	3	3	3	4	4	3	4	2	2																							3.2			3
4592124787570900	Lagos	1	1	4	1	2	4	0	3	3	3	3	3	3	3	3	3	3																							3			3
4592949517465500	Lagos	1	1	4	1	4	4	0	3	3	4	4	3	4	2	3	2	3																							3.4			2.8
4593119494133980	Kaduna	0	1	4	3	3	4	0	2	3	1	4	3	3	4	2	2	2																							3			2.6
4593244654077640	Lagos	1	1	2	2	4	7	0	2	4	2	2	3	1	1	1	1	1	0	1	5	1	2	1	1	2	1	1	1	0	1	2	1	1	1	2	2	1	1	1	3	2.8	2	1	1.2	1.4
4593334834079050	Lagos	1	1	4	2	1	5	0	3	2	4	4	2	4	3	2	4	4																							3			3.4
4593669317369360	Lagos	1	1	6	2	1	2	0	3	2	3	5	2	3	3	2	3	3																							3			2.8
4593823137373820	Enugu	0	1	8	1	4	4	0	3	1	3	3	2	4	4	4	3	4	1	3	5	4	4	4	4	4	4	3	3	1	1	1	2	3	3	4	4	3	3	4	2.4	4	2.8	3.8	3.6	3.6
4593858150728790	Lagos	1	1	4	1	1	2	0	1	2	4	4	4	4	1	1	1	1	1	1	1	1	4	2	4	4	4	4	4												3.8	2.6		1.6	4
4594218700661510	Lagos	1	1	4	1	2	4	0	1	1	2	1	1	3	4	2	4	2	1	4	2	2	4	1	4	5	3	4	5												2	2.2		3	4.2
4594279507292010	Enugu	0	1	3	1	1	2	0	3	3	5	5	3	2	2	1	1	1	0	3	3	3	3	3	3	3	1	2	2												3.8	3		1.4	2.2
4594586563992830	Enugu	0	1	3	2	1	4	0	3	3	1	4	4	3	2	2	2	3	0	1	2	2	2	2	3	4	3	2	3												3	2.6		2.4	3
4595382360546670	Zamfara	0	1	4	1	2	3	0	4	4	3	3	3	3	4	3	3	4	0	3	3	3	4	1	4	4	3	3	4	1	4	2	4	3	4	4	5	4	4	5	3	2.8	3	3.4	3.6	4.4
4595459250490430	Akwa Ibom	0	1	6	2	4	4	0	4	2	4	3	2	4	4	3	4	4	0	4	2	2	4	2	4	4	3	4	5	0	4	4	3	4	2	4	3	3	4	3	2.6	2.4	3	3.8	4	3.4
4596246373793830	Lagos	1	1	4	1	4	4	0	4	3	2	3	4	4	2	2	3	2	0	4	2	1	2	4	4	4	3	3	3	1	1	3	2	1	2	2	2	1	2	1	2.8	2.2	2.6	2.6	3.4	1.6
4596313187149650	Federal Capital Territory	0	2	5	2	4	4	0	3	3	2	3	3	3	3	1	2	3	1	3	3	2	3	3	3	3	1	2	1	1	4	3	5	4	2	3	3	4	3	2	2.8	2.8	3.2	2.4	2	3
4596536187095430	Plateau	0	1	8	2	4	4	0	2	2	4	4	4	1	1	4	4	5																							3.6			3
4596577913794730	Lagos	1	1	4	1	4	4	0	3	3	4	3	2	3	3	3	2	4	1	1	1	2	5	1	4	4	4	3	5	0	4	2	4	4	2	2	4	5	3	5	3	2.8	2.8	3	4	3.8
4596851580407080	Lagos	1	1	4	1	2	4	0	3	1	2	1	1	4	4	2	4	4																							1.6			3.6
4597315020336200	Lagos	1	1	4	1	2	4	0	3	2	3	4	3	2	3	2	2	3																							3			2.4
4597358293678130	Anambra	1	3	4	1	4	2	0	2	3	3	3	2	3	2	2	3	3	0	4	3	3	4	2	3	3	2	4	3												3	2.8		2.6	3
4597797230301910	Lagos	1	1	4	1	4	2	0	1	4	1	4	4	2	2	1	3	3																							3.6			2.2
4598038340316530	Lagos	1	2	4	2	4	2	0	4	4	4	4	4	2	4	4	5	5																							3.6			4
4598171926919130	Abia	0	1	3	3	1	4	0	3	3	3	3	3	3	3	5	4	5																							3			4
4598272076892620	Kano	0	2	4	2	1	4	0	4	3	3	4	2	2	1	1	3	5	0	3	3	2	3	4	3	2	1	3	4												2.8	3		2.4	2.6
4598521456932440	Kano	0	1	4	1	2	4	0	4	2	4	4	2	4	4	3	3	4	1	4	4	2	4	2	4	4	3	3	4												2.8	2.8		3.6	3.6
4599267703460130	Lagos	1	1	4	3	1	7	0	4	2	2	3	2	4	4	3	2	3																							2.2			3.2
4599415313488920	Delta	0	1	4	2	4	2	0	2	3	4	5	4	1	1	1	1	5	0	2	3	5	5	2	3	2	1	2	2	0	3	3	5	4	3	4	2	1	3	4	4	3.8	3.6	1.8	2	2.8
4599441250144410	Plateau	0	1	4	1	4	2	0	3	2	4	3	1	3	3	1	3	4																							2.6			2.8
4600367643339820	Lagos	1	2	4	1	2	3	0	4	3	2	4	2	4	4	3	3	3																							2.6			3.4
4600692183302260	Enugu	0	2	5	3	4	4	0	3	2	4	5	3	3	3	2	3	4																							3.4			3
4601349859910640	Borno	0	1	6	1	2	3	0	3	3	2	4	3	4	4	3	1	2	0	4	2	4	4	2	3	4	4	3	4												3	2.8		2.8	3.6
4601388626618700	Akwa Ibom	0	1	7	1	4	2	0	3	3	3	3	3	4	3	2	3	4	0	3	3	3	3	3	3	4	1	2	2												3	3		3.2	2.4
4601621666623060	Edo	0	2	4	2	3	2	0	2	3	3	4	3	3	4	1	2	3																							3.4			2.6
4603256443045650	Kaduna	0	1	6	2	2	3	0	3	3	2	5	3	4	3	1	5	5	1	4	2	2	4	2	4	4	4	4	4												3.2	2.4		3.6	4
4603901246370460	Lagos	1	1	4	1	4	4	0	4	2	2	4	2	4	4	4	5	5	1	1	2	4	1	3	4	4	4	4	3												2.4	3		4.4	3.8
4604396769608530	Lagos	1	2	4	2	3	4	0	1	2	2	4	2	3	4	3	3	4																							3			3.4
4604484302968660	Federal Capital Territory	0	1	4	2	4	4	0	3	3	3	4	3	3	3	2	3	4	0	4	3	3	3	2	3	3	3	2	3												3.2	2.6		3	2.8
4604520372958910	Lagos	1	1	4	2	4	4	0	4	1	1	3	3	4	4	4	4	5																							2			4.2
4604578812971360	Lagos	1	1	4	2	1	2	0	4	2	2	2	2	4	4	4	3	3																							2			3.6
4604638242918980	Lagos	1	1	4	1	4	3	0	3	3	3	3	3	3	3	3	3	3	1	1	5	3	3	5	2	2	2	1	4												3	4.2		3	2.2
4605108066202980	Lagos	1	1	4	1	4	2	0	3	2	3	5	2	3	3	2	1	2	0	3	3	4	4	3	3	3	1	2	2												3	3.4		2.2	2.2
4605876482827310	Ogun	0	1	6	1	4	3	0	3	3	4	4	3	4	4	5	4	3	0	2	2	3	4	4	4	4	3	5	5	1	3	2	3	4	2	4	3	3	4	5	3.4	3.4	2.8	4	4.2	3.8
4605948242825940	Lagos	1	1	4	1	4	4	0	3	3	3	4	4	3	2	2	3	2	1	4	1	1	4	1	4	4	4	3	4	1	4	2	2	4	2	4	4	4	4	5	3.4	1.8	2.4	2.4	3.8	4.2
4606303249392060	Federal Capital Territory	0	1	4	1	4	4	0	3	3	2	3	3	5	5	2	2	1	0	5	3	3	5	4	3	3	1	1	2												2.8	3.2		3	2
4606514506062300	Lagos	1	1	4	1	4	4	0	3	3	2	4	1	4	3	3	3	4																							2.6			3.4
4607166512708950	Lagos	1	2	2	1	2	4	0	2	4	4	5	4	1	3	1	1	1																							4.2			1.4
4607183495985530	Anambra	1	1	2	1	4	4	0	1	1	2	4	2	3	4	2	2	4	0	4	1	3	5	1	4	4	2	1	3	0	4	1	4	4	2	4	4	4	3	4	2.8	2.4	2.6	3	2.8	3.8
4607230179356280	Lagos	1	2	2	1	4	4	0	4	2	5	5	4	4	4	2	2	3																							3.6			3
4607421379337490	Lagos	1	4	6	2	4	5	0	4	2	4	4	2	2	4	3	3	4																							2.8			3.2
4607603022642150	Oyo	0	2	4	1	4	4	0	2	3	2	4	4	3	4	1	1	1	1	3	4	3	4	3	4	4	2	3	4												3.4	3.4		2	3.4
4607605245941430	Lagos	1	2	4	1	4	4	0	4	2	2	4	2	4	4	5	3	5	1	4	2	2	5	1	4	4	5	3	5	1	5	1	2	4	1	4	4	5	4	5	2.4	2.4	1.8	4.2	4.2	4.4
4607870042660000	Federal Capital Territory	0	1	7	2	1	4	0	4	2	4	4	3	4	4	2	3	4																							3			3.4
4608253195961750	Lagos	1	1	5	1	5	2	0	3	5	5	1	4	2	1	2	5	4																							3.6			2.8
4608732889208120	Oyo	0	1	4	2	4	4	0	3	4	3	4	3	2	3	1	2	3	0	3	4	3	5	2	4	4	2	3	5												3.4	3.4		2.2	3.6
4609378512452890	Lagos	1	1	4	2	4	4	0	3	3	4	4	3	4	4	2	3	4	1	3	2	3	4	1	2	2	3	3	4												3.4	2.6		3.4	2.8
4609913832418360	Lagos	1	2	5	2	4	3	0	3	2	4	4	2	4	2	4	4	4	0	4	2	4	4	2	4	4	3	4	3												3	2.8		3.6	3.6
4610222942334090	Nasarawa	0	2	8	2	4	4	0	2	4	2	3	2	1	4	2	1	1																							3			1.8
4610426198996500	Plateau	0	1	4	2	4	4	0	2	3	2	5	4	3	2	1	2	2																							3.6			2
4610853255665780	Lagos	1	1	5	1	4	5	0	3	2	2	4	2	4	4	3	2	3																							2.6			3.2
4610868262359910	Lagos	1	1	4	1	4	2	0	2	3	2	1	3	1	1	1	2	2	0	2	2	2	4	4	3	3	1	3	2	1	4	1	3	4	2	4	4	4	3	3	2.6	3.2	2.4	1.4	2.4	3.6
4611419155617590	Lagos	1	1	8	1	4	3	0	2	1	3	4	1	3	3	1	3	3																							2.6			2.6
4612599025520850	Lagos	1	1	4	1	2	4	0	3	2	4	4	2	3	4	4	4	5	0	4	3	3	3	3	4	4	4	4	4	0	3	3	3	3	3	3	3	2	3	3	3	2.8	3	4	4	2.8
4612667802159120	Lagos	1	1	4	1	5	6	0	3	2	3	3	2	3	2	2	4	3																							2.6			2.8
4612945378752280	Lagos	1	1	4	1	1	4	0	1	1	1	1	1	1	4	4	4	4																							1.8			3.4
4613250718796070	Borno	0	3	5	2	4	3	0	3	3	4	5	2	2	2	1	2	1																							3.4			1.6
4613386302111710	Lagos	1	2	4	1	1	4	0	3	2	1	1	1	4	4	3	3	4	0	3	2	3	1	1	4	4	5	3	5												1.6	2		3.6	4.2
4613401218707420	Lagos	1	1	4	2	4	3	0	2	3	2	4	3	2	2	1	1	3	0	3	3	4	4	2	2	2	3	4	3												3.2	3.2		1.8	2.8
4613519278724310	Lagos	1	3	4	1	4	4	0	4	2	4	1	2	4	4	1	3	4	0	3	2	2	4	2	4	4	3	3	4	0	4	2	1	4	4	3	3	2	2	3	2.2	2.6	2.6	3.2	3.6	2.6
4613822992050360	Lagos	1	2	4	1	2	3	0	3	3	1	1	3	3	3	2	3	4																							2.2			3
4614588908580220	Imo	0	1	4	2	4	4	0	3	2	3	5	2	3	3	1	2	4																							3			2.6
4614720278620260	Lagos	1	1	4	1	4	7	0	1	2	2	1	2	4	4	2	3	2	1	4	2	3	3	2	3	3	3	2	3												2.4	2.4		3	2.8
4614994758587220	Kano	0	1	8	1	2	4	0	3	3	3	3	3	3	4	2	3	4	1	4	2	2	4	4	4	4	4	4	5												3	2.8		3.2	4.2
4615430128478550	Lagos	1	1	4	1	4	3	0	3	2	5	4	5	4	4	3	2	3																							3.8			3.2
4615705918550750	Lagos	1	1	4	1	4	2	0	4	4	3	4	3	4	5	4	5	5																							3.2			4.6
4615755775183140	Delta	0	2	6	1	1	4	0	3	3	3	1	5	3	3	1	2	3	1	3	3	1	1	2	2	2	1	2	2	1	4	3	2	4	2	3	2	1	1	1	3	2	2.6	2.4	1.8	1.6
4617405931669300	Lagos	1	1	5	2	4	4	0	1	2	3	3	3	3	3	3	3	4																							3.2			3.2
4617972768246160	Lagos	1	1	5	1	4	3	0	3	3	3	3	3	3	3	4	3	3																							3			3.2
4618467184935910	Plateau	0	2	6	2	4	3	0	3	1	2	4	2	4	4	4	2	2																							2.4			3.2
4618719684883890	Oyo	0	1	6	2	4	7	0	3	3	4	4	2	3	4	3	3	4	0	4	2	3	4	2	4	4	3	2	4												3.2	2.6		3.4	3.4
4619033504800890	Anambra	1	1	4	1	4	4	0	2	3	3	4	2	2	2	1	1	1	0	4	2	2	1	2	2	2	1	2	2												3.2	1.8		1.4	1.8
4619187974814430	Oyo	0	2	4	2	4	3	0	3	3	2	3	3	3	3	1	3	5	0	2	2	3	3	2	3	4	3	3	5												2.8	2.8		3	3.6
4619472651433360	Cross River	0	4	4	1	4	5	0	3	3	2	4	4	3	2	1	2	2	0	3	3	2	4	3	3	3	3	3	4												3.2	3		2	3.2
4619574308078850	Lagos	1	4	2	2	2	4	0	2	1	5	4	3	5	5	3	2	2																							3.4			3.4
4620272848042270	Lagos	1	1	4	1	1	2	0	3	3	4	3	4	3	3	1	1	5	1	3	3	1	4	1	1	3	1	3	5												3.4	2.4		2.6	2.6
4620329608027760	Ondo	0	2	5	2	2	3	0	3	2	4	5	3	2	3	1	2	3																							3.4			2.2
4620726894640240	Plateau	0	2	4	2	4	4	0	3	3	3	3	2	3	3	2	2	2																							2.8			2.4
4620864871308600	Oyo	0	1	6	2	4	4	0	3	2	5	4	4	3	3	2	2	3	0	3	3	4	4	4	4	2	1	2	5	0	3	4	4	4	4	4	4	1	2	5	3.6	3.6	3.8	2.6	2.8	3.2
4620950071293170	Lagos	1	2	4	1	2	1	0	1	2	2	2	2	2	2	2	3	3	0	2	1	2	3	2	3	2	2	2	2	0	3	3	3	4	3	3	2	3	2	3	2.6	2.4	3.2	2.4	2.2	2.6
4621241804590120	Kano	0	1	4	2	2	5	0	4	2	2	4	2	2	2	1	2	3	0	4	4	4	3	3	4	4	4	3	4	0	4	3	4	4	3	4	3	3	3	3	2.4	3.2	3.2	2	3.8	3.2
4621581571257150	Lagos	1	2	4	2	2	4	0	4	2	4	5	4	4	4	5	2	3	1	2	3	4	2	3	2	4	3	2	3												3.4	3.2		3.6	2.8
4622490484483730	Lagos	1	1	4	2	2	3	0	2	1	2	1	1	2	2	1	2	2	0	2	2	1	2	2	1	2	1	2	1												1.8	2.2		1.8	1.4
4623019267789130	Lagos	1	1	4	1	2	3	0	4	1	2	3	4	4	4	1	2	4	1	5	1	4	4	2	4	5	4	3	5	1	5	1	4	5	1	4	5	5	5	5	2.4	2.4	2.4	3	4.2	4.8
4623200754408810	Niger	1	1	3	1	4	3	0	4	2	4	4	2	3	4	2	4	3																							2.8			3.2
4623432741084610	Lagos	1	1	4	2	4	3	0	4	5	3	4	3	4	4	3	4	2	1	4	1	2	3	2	1	2	2	4	2												3.4	2		3.4	2.2
4623761061022860	Oyo	0	2	4	1	4	3	0	3	3	4	4	3	4	2	1	2	5	0	3	4	3	4	2	1	3	1	3	4												3.4	3.2		2.8	2.4
4624325117628990	Adamawa	0	2	4	2	4	4	0	4	3	3	3	2	4	4	4	4	5	0	4	4	3	3	3	4	4	5	3	3												2.6	3		4.2	3.8
4624788870933390	Ogun	0	1	4	1	4	3	0	4	3	3	4	2	3	3	2	2	3																							2.8			2.6
4624836554271540	Lagos	1	1	4	1	4	2	0	2	3	2	3	3	2	2	2	2	3	0	2	4	4	4	3	4	2	2	2	3	0	3	4	4	4	4	2	4	1	2	3	3	3.8	3.8	2.2	2.6	2.4
4624883300890690	Lagos	1	1	4	1	2	4	0	3	3	2	3	3	3	3	2	3	5	0	3	2	3	4	2	4	4	4	4	5												2.8	2.8		3.2	4.2
4624943374195040	Plateau	0	2	4	2	1	4	0	3	2	4	4	2	4	4	4	5	5																							3			4.4
4625074710884000	Lagos	1	3	4	1	4	5	0	3	3	1	3	2	5	1	2	3	4	0	2	3	1	5	3	2	2	1	4	4	0	3	3	1	5	4	2	1	1	3	4	2.4	3.2	3.2	3	2.6	2.2
4625350964246880	Lagos	1	1	4	1	2	2	0	3	2	1	3	3	3	1	1	2	2	0	4	2	4	4	3	4	4	3	3	4	0	4	3	3	4	4	3	4	2	3	4	2.4	3	3.2	1.8	3.6	3.2
4625450437542380	Sokoto	1	5	6	1	2	3	0	3	3	1	1	3	4	4	1	4	5																							2.2			3.6
4625839284174010	Lagos	1	1	4	1	1	2	0	2	4	5	5	5	5	5	4	5	5																							4.6			4.8
4626310457454400	Akwa Ibom	0	2	4	1	4	4	0	3	2	4	4	2	3	2	2	2	4	1	3	3	2	4	3	2	3	1	2	3	0	3	3	3	1	4	2	2	1	2	2	3	3	2.8	2.6	2.2	1.8
4626753347419710	Lagos	1	1	4	1	4	4	0	3	3	3	4	2	4	2	1	1	5	0	4	2	1	5	1	4	4	2	2	5	0	4	1	3	4	1	4	4	4	4	4	3	2.2	2.2	2.6	3.4	4
4627437170656440	Plateau	0	1	4	1	4	3	0	1	4	1	4	4	1	1	1	2	3																							3.6			1.6
4627491797304350	Lagos	1	2	4	1	4	3	0	4	1	2	1	1	4	5	4	4	5																							1.4			4.4
4627751370611400	Lagos	1	1	4	1	4	2	0	2	4	5	5	4	4	2	3	1	5	0	2	4	5	5	4	2	2	1	4	5	0	2	3	2	5	5	2	2	1	2	4	4.4	4.4	3.8	3	2.8	2.2
4628041373983930	Ogun	0	2	6	2	4	5	0	4	2	4	4	3	3	2	3	4	4	1	4	3	2	4	3	2	4	3	4	4	1	4	3	2	4	2	4	4	3	4	4	3	2.8	2.6	3.2	3.4	3.8
4628128627270740	Lagos	1	1	4	2	2	4	0	4	3	3	4	2	1	4	4	4	4	0	3	3	3	3	3	3	3	3	3	3	0	3	3	3	3	3	3	3	3	3	3	2.8	3	3	3.4	3	3
4628892280497710	Lagos	1	1	4	2	4	3	0	2	5	2	3	4	5	5	3	3	3																							3.6			3.8
4629317743828710	Adamawa	0	1	2	2	4	3	0	3	2	2	3	2	4	4	3	2	4	0	4	2	3	3	2	4	4	5	3	4												2.4	2.4		3.4	4
4629698357147590	Lagos	1	1	4	1	1	2	0	3	3	3	3	3	3	3	3	4	5	0	3	3	4	4	4	2	2	3	3	4	0	3	3	4	2	4	3	4	3	4	5	3	3.6	3.2	3.6	2.8	3.8
4629787983755350	Lagos	1	4	4	1	2	4	0	3	3	3	4	2	4	4	4	4	4	0	3	3	3	3	3	3	3	3	3	3	0	4	4	3	3	3	3	3	3	3	3	3	3	3	4	3	3
4629792360414100	Lagos	1	1	4	1	4	3	0	3	3	3	3	3	3	3	2	2	3	0	5	5	5	3	3	3	5	2	2	2												3	3.4		2.6	2.8
4630103380366730	Lagos	1	1	4	1	4	4	0	4	3	4	3	2	4	4	3	4	2	1	4	2	2	3	2	4	4	5	4	4												2.8	2.2		3.4	4.2
4630766053674220	Abia	0	1	5	2	1	2	0	3	3	4	4	2	2	3	2	3	3	0	3	3	2	2	2	3	3	2	2	2	0	3	3	3	3	3	3	3	2	2	2	3.2	2.4	3	2.6	2.4	2.4
4631618836959370	Lagos	1	1	4	1	2	2	0	3	2	4	4	5	3	3	2	2	3	0	3	3	2	4	3	4	4	3	3	3	0	4	3	4	3	4	4	3	3	4	4	3.6	3	3.2	2.6	3.4	3.6
4632509536829540	Oyo	0	2	8	2	4	4	0	3	3	4	5	2	2	2	2	3	4																							3.4			2.6
4632572083522640	Lagos	1	1	4	2	1	2	0	2	2	1	4	2	4	4	1	2	4	1	5	1	2	4	2	4	4	2	3	4												2.6	2		3	3.4
4632633653520190	Lagos	1	1	4	1	4	2	0	3	2	3	4	3	3	3	2	3	3	0	3	3	3	3	3	3	3	1	3	4												3	3		2.8	2.8
4634025639994030	Lagos	1	2	8	1	3	4	0	4	2	3	4	4	4	4	4	1	2																							3			3
4634205349958780	Akwa Ibom	0	2	1	2	4	3	0	2	4	4	4	4	2	2	1	5	5	0	4	2	4	4	2	4	4	5	5	5	0	3	3	3	4	2	4	4	4	4	4	4	2.8	3	3	4.6	4
4635061986573920	Lagos	1	1	4	1	4	3	0	4	2	4	2	2	4	4	3	4	5	0	4	2	4	4	1	4	4	3	4	4	0	4	2	4	4	2	4	4	3	2	4	2.4	2.6	2.8	4	3.8	3.4
4636230149804350	Lagos	1	1	4	1	1	3	0	3	3	3	4	3	3	3	3	4	4	0	3	3	3	3	2	3	3	1	3	4												3.2	2.8		3.4	2.8
4636891733042570	Ekiti	0	2	4	1	4	4	0	4	2	2	3	2	1	3	1	3	5	0	3	4	3	3	3	2	2	3	4	5	1	1	3	4	3	3	2	3	3	4	5	2.2	3.2	3.6	2.6	3.2	3.4
4637613296320190	Lagos	1	2	4	1	4	3	0	3	4	4	5	2	4	4	3	3	4																							3.6			3.6
4638124282939380	Lagos	1	2	4	1	1	3	0	4	2	3	3	1	4	4	3	3	3																							2.2			3.4
4638144829605700	Enugu	0	1	4	1	1	7	0	3	3	2	1	3	3	3	1	3	3	0	2	1	3	3	4	3	1	1	2	4	0	3	4	4	3	3	3	3	2	3	5	2.4	3	3.4	2.6	2.2	3.2
4638345402908760	Lagos	1	1	4	1	1	5	0	4	2	3	4	2	4	3	3	4	4																							2.6			3.6
4638460876211910	Lagos	1	1	4	1	2	4	0	2	2	3	4	3	3	4	4	4	5																							3.2			4
4638869759522790	Oyo	0	2	1	2	4	7	0	2	2	2	2	2	2	3	4	4	3																							2.4			3.2
4639086819485860	Plateau	0	1	4	1	4	2	0	3	2	4	5	2	1	4	2	3	4																							3.2			2.8
4639809526108140	Lagos	1	1	4	2	1	2	0	5	2	3	4	1	4	4	5	4	3	0	3	3	3	3	3	4	3	3	4	3	1	4	1	3	3	1	5	5	3	2	1	2.2	3	2	4	3.4	3.2
4640564135978840	Lagos	1	2	4	2	2	4	0	3	3	2	3	2	2	1	2	2	5	1	4	2	3	4	2	4	5	3	3	5												2.6	2.6		2.4	4
4641094205937450	Lagos	1	2	4	1	4	4	0	4	4	2	4	2	3	3	4	4	4																							2.8			3.6
4641217079257510	Plateau	0	1	6	2	1	4	0	3	2	2	1	2	2	2	1	2	5																							2			2.4
4641273019268740	Borno	0	2	1	1	4	2	0	3	3	3	3	3	3	4	3	2	3	1	3	3	1	1	1	5	3	1	2	2	1	1	2	3	1	1	5	5	4	3	4	3	1.8	2.4	3	2.6	4.2
4641449269227650	Benue	0	1	5	1	4	2	0	4	4	4	2	2	4	4	4	5	5	0	2	2	2	2	2	2	4	3	3	3												2.8	2.4		4.4	3
4641824585913740	Delta	0	1	4	1	4	4	0	1	3	2	5	5	2	1	1	2	3																							4			1.8
4642296489171400	Plateau	0	2	4	2	4	4	0	3	1	3	1	3	4	2	1	1	3																							2.2			2.2
4642482062454110	Lagos	1	2	4	2	4	4	0	3	3	3	2	3	3	3	1	2	2																							2.8			2.2
4643292212415640	Lagos	1	1	4	1	2	2	0	4	2	2	2	2	4	4	5	5	5	1	3	2	3	2	2	2	4	4	3	4												2	2.4		4.6	3.4
4643397602391020	Plateau	0	1	4	1	4	2	0	3	3	2	4	1	2	3	5	1	2																							2.6			2.6
4643564055731590	Plateau	0	1	4	1	4	4	0	2	2	3	4	3	2	3	1	2	5																							3.2			2.6
4643762545689540	Lagos	1	1	4	1	4	3	0	3	3	3	3	2	4	4	3	4	3																							2.8			3.6
4644558848987980	Lagos	1	1	4	1	4	3	0	3	3	3	3	3	3	3	3	3	3	0	3	3	3	3	3	3	3	3	3	3												3	3		3	3
4644664435599340	Rivers	1	2	4	1	4	2	0	2	2	4	4	2	2	4	2	2	3	0	4	2	2	4	2	2	4	1	2	1												3.2	2.4		2.6	2
4644732495573680	Adamawa	0	3	4	2	4	4	0	2	4	2	4	4	3	2	1	2	3	1	3	2	2	4	2	3	2	2	4	5												3.6	2.6		2.2	3.2
4645534652194810	Lagos	1	1	4	2	1	2	0	4	2	4	4	2	3	3	2	3	4	0	4	2	4	4	2	3	3	3	3	5												2.8	2.8		3	3.4
4645975642162970	Lagos	1	1	4	1	3	2	0	5	3	1	3	2	3	5	2	2	2																							2			2.8
4646001355481450	Oyo	0	1	4	2	1	4	0	3	2	1	1	1	2	2	3	2	2	0	1	2	2	4	2	4	4	3	3	3												1.6	3		2.2	3.4
4646138418805710	Sokoto	1	2	5	2	1	3	0	3	3	2	4	3	4	4	1	3	3																							3			3
4646872465367720	Ogun	0	2	4	2	4	5	0	3	3	4	4	3	4	4	3	3	4	0	3	3	4	4	3	4	4	3	3	4												3.4	3.4		3.6	3.6
4647036112040310	Lagos	1	2	4	2	4	4	0	3	3	3	3	3	3	3	1	1	1	1	4	2	2	1	3	1	2	4	4	4												3	2		1.8	3
4647363118677340	Federal Capital Territory	0	1	4	2	4	4	0	3	2	2	2	2	4	4	5	4	5	1	4	1	1	2	1	4	4	5	4	4	1	5	1	1	2	1	2	5	5	4	5	2.2	1.4	1.2	4.4	4.2	4.2
4648092748639630	Lagos	1	1	4	1	4	4	0	2	2	4	4	3	2	2	1	3	5																							3.4			2.6
4649399921806270	Akwa Ibom	0	1	4	1	4	4	0	4	3	2	4	3	4	2	1	3	2	0	3	3	2	3	4	2	3	4	2	4												2.8	3		2.4	3
4650587398338420	Kano	0	1	4	1	2	4	0	4	2	1	4	5	5	4	2	2	4	1	1	1	3	4	5	4	4	1	3	4	0	4	2	2	3	4	3	4	1	2	3	2.8	3.6	2.6	3.4	3.2	2.6
4651260484964500	Kwara	0	1	2	2	2	4	0	3	4	3	4	2	4	4	4	3	4	0	4	2	4	4	2	5	4	4	4	5												3.2	2.8		3.8	4.4
4651362604973760	Federal Capital Territory	0	3	6	2	4	5	0	3	2	2	3	2	4	3	1	3	3																							2.4			2.8
4651371968272240	Lagos	1	1	4	1	4	2	0	3	2	2	4	2	4	4	1	2	2	0	3	3	2	4	2	3	3	1	2	5	0	3	3	1	3	4	3	3	1	1	2	2.6	2.8	2.8	2.6	2.8	2
4651728781580870	Benue	0	1	1	2	1	3	0	3	4	2	4	2	3	3	3	3	4	0	4	2	5	1	2	4	4	3	4	3												3	2.4		3.2	3.6
4652278524832930	Plateau	0	1	6	2	4	5	0	3	2	3	4	2	2	3	2	3	3																							2.8			2.6
4652639131449520	Kano	0	4	4	2	4	7	0	3	3	3	5	3	3	3	1	1	5	0	5	1	3	3	3	5	3	1	3	5												3.4	2.2		2.6	3.4
4653399561442920	Lagos	1	1	4	1	4	3	0	4	1	2	4	2	4	4	2	1	5	0	4	2	4	4	2	4	4	5	3	5	0	4	2	2	5	2	4	4	4	1	4	2.2	2.8	2.6	3.2	4.2	3.4
4653474384718540	Oyo	0	3	4	1	4	3	0	3	4	2	4	2	4	4	3	3	4	1	4	3	2	4	2	4	4	3	3	5	1	4	1	3	3	1	4	5	5	5	5	3	2.6	2	3.6	3.8	4.8
4653526701351010	Oyo	0	4	5	2	4	4	0	3	3	3	4	3	2	2	1	2	2	1	4	4	3	1	2	4	4	4	3	4	1	4	4	2	4	2	4	4	3	3	4	3.2	2.4	2.8	1.8	3.8	3.6
4653599361355750	Lagos	1	1	4	1	3	4	0	3	1	1	3	3	3	3	3	3	3	1	5	1	1	1	1	4	5	5	5	5												2.2	1		3	4.8
4654488591298740	Anambra	1	1	4	1	1	7	0	3	3	2	4	1	2	2	2	2	2																							2.6			2
4656208007777740	Lagos	1	3	8	2	4	5	0	3	3	3	1	4	4	2	1	3	4	0	1	5	1	5	5	4	2	1	3	5	1	4	2	1	2	2	4	4	5	4	5	2.8	4.2	1.8	2.8	3	4.4
4656304984434100	Osun	0	2	4	2	2	4	0	4	1	4	5	1	3	4	4	3	2	0	3	2	4	1	2	3	4	3	4	3												2.6	2.4		3.2	3.4
4656336191086240	Kaduna	0	1	4	2	2	3	0	1	1	4	4	2	4	4	4	4	5																							3.2			4.2
4656443397765980	Lagos	1	1	4	2	1	5	0	4	2	4	3	2	2	2	3	3	5																							2.6			3
4656604951090230	Lagos	1	1	4	3	1	4	0	4	2	2	2	2	4	4	3	4	4	0	4	2	4	4	2	4	3	4	4	5												2	2.8		3.8	4
4656850714402070	Lagos	1	1	4	1	4	3	0	4	2	4	4	4	2	4	2	4	3	1	2	4	4	2	4	2	4	3	3	1												3.2	3.6		3	2.6
4657472460963170	Lagos	1	1	4	1	4	3	0	4	2	4	4	3	2	3	3	2	2																							3			2.4
4657504234340690	Bauchi	1	3	6	1	4	4	0	2	4	2	5	3	2	3	1	1	2																							3.6			1.8
4657717404314970	Kebbi	0	1	4	1	2	3	0	4	4	2	4	4	5	2	3	3	4																							3.2			3.4
4657744254245990	Lagos	1	2	4	2	4	4	0	4	2	2	2	2	4	4	4	5	4																							2			4.2
4658444227570260	Lagos	1	1	4	1	4	1	0	5	4	4	4	4	4	5	2	2	2	0	1	5	5	1	1	3	2	2	1	5	0	4	2	4	4	2	4	4	4	4	5	3.4	3.4	2.8	3	2.6	4.2
4658569624222750	Benue	0	2	5	1	4	4	0	4	4	2	4	2	4	4	3	3	4	0	3	2	2	1	1	2	1	2	4	4												2.8	1.8		3.6	2.6
4658691477560070	Kogi	0	2	4	1	4	4	0	3	3	2	4	1	4	5	3	2	4																							2.6			3.6
4658807187499100	Plateau	0	1	5	2	1	4	0	3	3	1	3	4	2	1	1	1	1																							2.8			1.2
4659641150771190	Kano	0	1	6	1	2	4	0	1	3	3	4	1	4	4	2	4	5																							3.2			3.8
4659955530727890	Lagos	1	1	4	1	4	4	0	4	2	2	4	4	4	2	4	4	5	0	2	2	2	3	1	4	4	5	5	5												2.8	2.4		3.8	4.6
4660237657424510	Oyo	0	2	2	1	1	4	0	4	4	1	4	2	4	4	4	3	4	1	4	4	4	4	4	4	4	1	2	4												2.6	3.6		3.8	3
4660391897314360	Plateau	0	1	4	2	1	4	0	3	4	1	4	4	3	3	1	1	4																							3.2			2.4
4660588007360130	Oyo	0	3	7	2	4	4	0	3	3	3	3	3	3	3	3	4	4																							3			3.4
4660867570618180	Kaduna	0	2	4	1	4	4	0	2	2	2	1	4	2	2	5	2	1																							2.6			2.4
4662650303755360	Lagos	1	1	4	1	2	2	0	4	5	5	5	4	4	5	4	3	5	1	5	4	5	3	4	5	4	5	4	5												4.2	3.4		4.2	4.6
4663033067092770	Akwa Ibom	0	1	4	1	4	3	0	2	2	4	4	2	4	3	3	3	5																							3.2			3.6
4663090287101530	Kwara	0	1	4	1	4	2	0	3	2	3	4	2	2	3	2	4	4	0	4	4	4	5	2	3	2	2	4	5	0	4	3	4	5	3	4	4	2	3	3	2.8	3.4	3.4	3	3.2	3.2
4663373167057170	Lagos	1	3	8	1	4	4	0	2	4	2	5	2	4	2	2	3	3	0	2	2	2	5	4	3	3	1	3	3	0	2	2	2	4	4	3	3	1	1	3	3.4	3.4	3.2	2.8	2.6	2.2
4663971350359920	Anambra	1	1	5	1	5	4	0	2	2	5	5	4	4	4	3	3	4	0	2	2	4	4	2	3	3	4	2	3	0	4	2	5	5	2	4	2	2	1	3	4	3.2	3.2	3.6	3	2.4
4664076046949210	Plateau	0	1	4	1	4	4	0	3	2	4	4	2	4	4	1	2	5																							3			3.2
4664604770260750	Plateau	0	1	4	2	3	4	0	2	3	2	3	2	3	4	3	4	5																							2.8			3.8
4664823646918890	Lagos	1	1	4	1	4	5	0	4	1	2	5	1	4	4	4	5	4																							2.2			4.2
4666524943415490	Edo	0	3	4	2	4	4	0	2	3	1	4	1	4	2	4	4	5	0	1	1	1	4	1	2	2	3	4	5												2.6	2.4		3.8	3.2
4667292046624600	Plateau	0	1	4	1	1	3	0	2	3	2	4	4	1	2	1	1	2																							3.4			1.4
4667747023321150	Ondo	0	3	4	1	2	3	0	3	2	4	4	2	4	4	4	4	5																							3			4.2
4669017463121010	Lagos	1	1	4	2	3	4	0	3	3	4	4	2	4	2	2	3	4	0	3	4	2	3	3	3	3	2	2	3	0	4	1	3	3	3	4	4	1	4	2	3.2	3	2.4	3	2.6	3
4669039763186890	Delta	0	1	4	1	3	4	0	4	2	2	5	2	4	4	2	3	2	0	4	2	3	5	2	4	5	3	3	3												2.6	2.8		3	3.6
4669686366452900	Lagos	1	1	4	1	4	3	0	3	3	3	3	3	3	3	2	2	2	0	3	3	3	3	3	3	2	2	2	2												3	3		2.4	2.2
4670026133085870	Kaduna	0	1	4	2	4	2	0	4	4	4	3	2	2	2	3	3	4	0	4	2	2	4	2	3	4	3	3	5												3	2.4		2.8	3.6
4670065803085470	Oyo	0	3	4	1	2	5	0	1	5	5	5	5	1	3	1	2	4																							5			2.2
4670426909705910	Lagos	1	1	4	1	4	4	0	4	4	3	4	3	4	3	3	3	3																							3.2			3.2
4670721229674880	Lagos	1	1	4	1	4	2	0	3	1	5	1	4	3	2	1	2	2	0	1	4	4	3	4	1	1	1	1	1	0	3	3	3	3	3	2	2	1	1	1	2.8	4	3	2	1	1.4
4671040822939310	Lagos	1	1	4	1	4	4	0	1	1	2	2	4	2	2	2	2	3																							2.8			2.2
4671935289530940	Lagos	1	1	4	1	4	4	0	3	1	4	5	2	4	4	4	2	3	0	3	2	3	5	3	3	2	3	3	4												3	3.2		3.4	3
4673275749404080	Kaduna	0	1	5	2	4	4	0	4	2	4	4	2	5	4	4	4	5																							2.8			4.4
4674036349306020	Lagos	1	1	4	1	1	3	0	3	2	4	3	2	4	4	3	3	5																							2.8			3.8
4674381222607550	Lagos	1	2	2	2	4	5	0	3	1	1	4	2	3	3	1	2	5	0	5	1	1	1	1	5	5	5	4	5												2.2	1		2.8	4.8
4674436875910990	Gombe	0	3	4	1	2	4	0	2	2	2	4	2	4	2	1	2	4	0	2	4	2	3	4	2	1	1	2	2												2.8	3.4		2.6	1.6
4675595952553880	Lagos	1	1	4	2	4	2	0	3	3	3	3	4	2	3	2	2	3																							3.2			2.4
4675951769128540	Kano	0	2	4	1	4	4	0	2	3	4	4	3	3	3	1	4	5	0	2	4	3	4	3	3	3	3	3	3												3.6	3.6		3.2	3
4676090525806800	Benue	0	1	4	2	1	3	0	4	2	3	5	2	3	3	4	4	4	1	1	1	3	3	1	3	4	3	4	3												2.8	2.6		3.6	3.4
4676365645756370	Lagos	1	1	4	1	2	4	0	3	4	1	4	4	4	4	3	3	3																							3.2			3.4
4676889905737030	Lagos	1	1	4	1	2	2	0	3	4	5	1	4	4	4	3	4	4																							3.4			3.8
4677511902270470	Abia	0	1	4	1	1	2	0	3	2	3	3	3	3	2	1	1	2	0	3	3	3	3	3	3	3	2	1	1												2.8	3		1.8	2
4678098485569740	Plateau	0	2	8	2	4	4	0	2	2	3	1	1	1	5	2	3	4	0	2	3	1	1	2	2	4	1	4	3	0	2	3	4	5	2	3	3	3	4	4	2.2	2.2	3.6	3	2.8	3.4
4678393725587030	Oyo	0	1	4	2	4	4	0	2	1	4	5	1	4	4	4	4	5	1	3	2	2	4	2	4	4	4	3	5												3	2.6		4.2	4
4678705765550600	Lagos	1	4	4	2	4	5	0	3	3	3	4	3	3	3	2	3	3	1	3	4	4	4	4	4	3	1	2	2												3.2	3.8		2.8	2.4
4679349305467250	Imo	0	2	4	1	4	2	0	4	2	2	4	2	4	4	2	3	5																							2.4			3.6
4679400352123800	Adamawa	0	1	4	1	4	4	0	2	4	2	4	2	4	2	1	3	4	0	2	2	2	4	3	4	2	1	2	4												3.2	3		2.8	2.6
4679615188765640	Lagos	1	1	4	1	1	2	0	3	2	2	2	2	2	4	2	2	2	1	4	2	4	4	2	4	4	4	4	3												2.2	2.8		2.4	3.8
4680401442017570	Oyo	0	2	4	1	2	7	0	4	2	2	2	2	3	2	3	2	2	0	3	3	4	4	2	2	2	1	2	3	0	3	3	2	4	2	2	2	1	2	4	2	3.2	2.8	2.4	2	2.2
4680981445303680	Enugu	0	1	6	2	4	3	0	3	3	3	2	2	3	3	1	2	2	0	2	2	3	4	3	2	3	1	1	1	0	2	4	3	4	2	1	4	3	3	3	2.6	3.2	3.4	2.2	1.6	2.8
4681032988622750	Rivers	1	1	4	1	4	2	0	3	2	5	5	1	2	3	1	2	1	0	3	1	1	5	3	4	3	2	2	4												3.2	2.6		1.8	3
4682268221838470	Plateau	0	1	4	2	4	4	0	4	3	2	1	2	4	4	1	4	5																							2			3.6
4682396648490840	Lagos	1	1	4	1	2	4	0	3	2	4	4	1	4	4	2	2	3	0	3	2	1	4	2	4	4	3	2	3												2.8	2.4		3	3.2
4682435888445390	Plateau	0	1	4	1	4	4	0	4	2	4	4	2	4	4	1	1	1																							2.8			2.2
4683203978436600	Niger	1	2	6	1	4	6	0	3	3	2	4	2	2	2	1	2	4	0	4	2	3	4	2	4	4	5	4	5												2.8	2.6		2.2	4.4
4684100878279130	Lagos	1	2	4	1	4	4	0	3	3	3	3	3	3	3	1	2	2	0	3	3	4	4	3	2	2	1	2	3												3	3.4		2.2	2
4684807484932040	Lagos	1	1	6	2	1	2	0	3	2	4	4	2	4	4	2	3	4	0	4	2	4	4	2	3	4	2	2	4	0	4	4	4	3	2	4	4	4	4	5	3	2.8	3	3.4	3	4.2
4684823571539370	Ogun	0	4	7	1	4	5	0	2	4	2	5	4	2	2	4	3	3	0	1	1	2	4	4	2	2	1	3	3												3.8	3.2		2.8	2.2
4685146974912840	Lagos	1	1	4	1	4	2	0	2	1	4	5	2	4	4	4	4	5	0	2	1	4	5	2	4	5	4	4	5	1	1	1	4	4	2	4	5	4	5	4	3.2	3.2	3.2	4.2	4.4	4.4
4685434078183440	Delta	0	2	8	1	4	5	0	2	4	3	4	3	3	3	1	2	2																							3.6			2.2
4685832194817890	Lagos	1	1	4	1	2	2	0	4	2	4	3	3	3	4	4	4	5	0	3	3	3	3	3	4	4	2	2	2												2.8	3		4	2.8
4686032024787720	Rivers	1	2	1	1	4	3	0	3	3	3	1	3	1	1	1	2	3	0	3	3	4	4	2	4	3	1	2	3	1	5	1	3	4	2	4	4	3	4	4	2.6	3.2	2.2	1.6	2.6	3.8
4686360378152330	Lagos	1	1	4	1	4	4	0	3	2	1	5	3	4	2	3	3	5	0	3	1	2	4	4	2	2	3	2	3	0	3	2	4	5	1	1	1	1	1	4	2.8	2.8	3	3.4	2.4	1.6
4686586121406380	Lagos	1	2	8	2	4	5	0	2	3	2	4	3	4	3	1	3	3																							3.2			2.8
4687269957998030	Kogi	0	2	4	1	2	2	0	3	3	3	3	5	3	3	1	1	5																							3.4			2.6
4687309031321880	Abia	0	3	8	1	5	4	0	2	1	2	1	2	2	2	2	2	3																							2			2.2
4687739174605560	Lagos	1	1	2	2	1	2	0	3	1	3	4	2	4	4	2	3	5	0	3	2	2	4	2	4	4	4	3	5												2.6	2.6		3.6	4
4687815114602320	Plateau	0	1	4	1	5	2	0	3	3	3	4	4	3	3	1	3	3																							3.4			2.6
4687989731283810	Lagos	1	1	4	1	4	4	0	4	4	4	4	4	4	4	2	2	4																							3.6			3.2
4688398554553970	Kaduna	0	1	4	1	4	3	0	4	2	2	1	2	3	3	2	3	3	1	1	2	2	3	2	2	1	2	2	3	1	4	2	2	3	1	4	4	3	3	3	1.8	2.8	2	2.8	2	3.4
4688505501235740	Lagos	1	1	4	1	4	2	0	2	3	2	5	3	2	2	2	2	3	0	3	4	4	5	4	2	2	2	2	3	0	4	3	4	4	3	3	4	2	3	4	3.4	4	3.2	2.2	2.2	3.2
4689192877807640	Lagos	1	1	4	1	4	1	0	4	4	4	4	2	4	4	2	3	3																							3.2			3.2
4689465861120830	Ekiti	0	1	4	2	3	4	0	3	2	2	4	2	4	4	2	2	2	1	4	2	2	4	2	3	4	3	4	4												2.6	2.4		2.8	3.6
4689590957817020	Lagos	1	1	4	1	4	2	0	3	3	4	4	1	2	4	5	3	2	0	2	3	4	4	2	4	4	4	4	2												3	3.4		3.2	3.6
4689592507765790	Federal Capital Territory	0	1	1	2	2	4	0	3	2	2	4	2	4	4	3	2	4	1	5	1	1	2	1	3	4	4	3	5	1	4	1	2	2	2	4	4	4	3	5	2.6	1.2	1.8	3.4	3.8	4
4689945227784890	Delta	0	2	8	1	4	3	0	1	2	1	1	2	5	3	4	3	4	0	3	2	2	4	2	4	3	4	3	5												2.2	2.6		3.8	3.8
4690340274355390	Lagos	1	1	4	2	4	3	0	4	2	2	4	2	4	3	3	4	4	0	4	4	2	4	2	4	4	4	5	5												2.4	2.8		3.6	4.4
4691383527595070	Oyo	0	1	6	2	4	4	0	4	3	3	4	2	3	4	2	3	4	0	3	2	4	5	2	4	4	3	4	5	0	4	3	2	4	4	4	4	3	4	5	2.8	3.2	3	3.2	4	4
4691489470913200	Lagos	1	2	4	2	4	4	0	4	2	2	4	2	4	4	3	3	3	0	4	2	4	4	2	4	4	1	3	1												2.4	2.8		3.4	2.6
4691524344245540	Lagos	1	1	4	1	2	4	0	4	4	3	4	4	4	4	4	3	5																							3.4			4
4692137204162390	Lagos	1	1	5	2	1	4	0	2	3	4	4	3	3	2	2	4	3																							3.6			2.8
4692173314154610	Lagos	1	1	5	1	4	3	0	1	2	3	3	3	3	3	3	4	3																							3.2			3.2
4692424314137830	Lagos	1	1	6	1	4	4	0	3	2	2	2	2	4	4	1	2	2																							2.2			2.6
4694015130656250	Lagos	1	1	4	1	2	7	0	1	3	5	3	3	3	3	3	3	3	0	1	4	3	3	3	1	3	3	3	5	1	5	1	1	1	2	4	4	3	4	3	3.8	3.6	1.2	3	3	3.6
4694173870640570	Lagos	1	1	2	1	2	4	0	3	3	3	4	3	3	3	2	2	2	0	3	3	3	4	2	3	3	1	2	3												3.2	3		2.4	2.4
4694270943974910	Lagos	1	2	4	1	4	3	0	3	4	4	4	3	2	4	3	1	3	0	1	2	2	3	2	4	4	4	3	4	1	4	3	2	4	3	2	5	2	2	3	3.6	2.8	2.8	2.6	3.8	2.8
4694419563911970	Lagos	1	1	4	1	4	2	0	3	1	3	4	2	3	3	1	2	4																							2.6			2.6
4694923360565790	Lagos	1	1	4	1	4	2	0	3	4	3	4	3	4	5	3	4	4	1	4	2	2	3	4	2	4	3	2	3												3.4	2.6		4	2.8
4695445737186290	Delta	0	5	8	1	4	6	0	1	5	3	4	3	1	1	1	3	3																							4			1.8
4695653733853090	Lagos	1	1	8	1	1	4	0	5	1	4	4	2	3	4	2	2	3	0	3	2	1	3	2	2	2	4	3	4	0	2	2	2	3	2	4	4	4	4	5	2.4	2.2	2.6	2.8	3	4.2
4695685517120220	Lagos	1	1	4	1	2	4	0	4	2	2	4	2	4	4	5	3	4	0	4	2	3	4	2	4	4	1	2	4	0	5	2	2	5	2	4	4	5	3	4	2.4	2.6	2.4	4	3	4
4695834883786790	Lagos	1	1	4	2	2	2	0	2	4	3	2	3	3	2	3	2	4	1	4	3	3	2	2	1	5	2	3	4												3.2	2.4		2.8	3
4696506557142060	Lagos	1	1	4	1	4	4	0	4	2	2	4	2	4	4	5	3	5																							2.4			4.2
4697381770328880	Lagos	1	1	4	1	4	3	0	2	3	4	5	3	2	1	1	3	2	0	2	4	3	5	5	2	2	1	2	3	0	2	4	4	4	3	5	5	1	2	4	3.8	4.2	3.8	1.8	2	3.4
4697477946962250	Rivers	1	1	6	2	4	3	0	3	3	3	3	2	3	3	2	3	3	0	2	2	4	4	2	4	4	2	2	2												2.8	3.2		2.8	2.8
4697495433642380	Adamawa	0	2	1	2	2	3	0	4	2	2	4	2	4	4	2	4	5	1	4	1	2	4	2	5	5	4	4	5	1	5	2	2	2	2	5	5	4	3	5	2.4	2.2	1.8	3.8	4.6	4.4
4697889376935100	Lagos	1	1	4	1	4	5	0	5	1	1	3	5	2	4	4	3	1	0	1	4	4	1	3	4	4	2	3	1												2.2	3.4		2.8	2.8
4698081453613870	Enugu	0	1	4	2	4	4	0	2	4	3	4	4	2	2	1	1	1	0	2	2	3	4	2	2	2	2	2	2	0	2	2	2	4	2	2	2	1	1	2	3.8	3	2.8	1.4	2	1.6
4699156076812460	Lagos	1	2	4	2	1	4	0	4	3	2	3	3	4	4	4	4	3	1	3	3	1	2	1	3	3	4	3	5												2.6	2		3.8	3.6
4699985346783020	Lagos	1	1	4	1	4	4	0	5	1	1	3	1	4	4	4	3	4																							1.4			3.8
4700550500004810	Benue	0	1	2	2	1	4	0	4	2	3	4	2	2	2	3	4	4	0	4	2	3	4	2	4	4	1	2	3												2.6	2.6		3	2.8
4700846479996170	Yobe	0	1	4	1	2	4	0	3	4	4	4	5	4	4	1	2	3																							4			2.8
4700871976673170	Adamawa	0	1	2	2	4	3	0	2	1	2	1	2	1	1	1	3	5	1	4	2	3	4	1	3	3	2	3	5												2	2.4		2.2	3.2
4701038283322670	Lagos	1	3	4	1	2	3	0	2	2	4	3	3	3	3	3	2	5	1	4	2	2	4	2	3	3	5	3	5	1	4	3	3	3	1	1	4	4	2	2	3.2	2.4	2.4	3.2	3.8	2.6
4701205619918650	Plateau	0	1	4	2	4	2	0	1	4	4	5	2	1	2	1	2	4																							4			2
4701779099880500	Plateau	0	1	4	1	4	2	0	3	2	2	4	2	3	4	2	3	4																							2.6			3.2
4701860653196770	Lagos	1	1	4	1	1	4	0	3	3	3	2	2	2	2	2	2	2	0	4	2	4	3	2	1	2	1	2	2												2.6	2.6		2	1.6
4702205779839980	Lagos	1	1	4	1	1	4	0	5	2	2	2	2	2	2	1	1	1																							1.8			1.4
4702227523148730	Benue	0	2	4	1	1	4	0	3	4	4	4	4	3	3	1	3	4	0	4	2	2	5	3	4	3	1	3	4	0	4	4	2	4	4	4	3	1	3	4	3.8	2.8	3.2	2.8	3	3
4702746413151630	Lagos	1	1	4	1	1	4	0	3	4	4	4	4	4	2	1	1	1	0	3	2	2	5	4	2	2	5	4	2												3.8	3.2		1.8	3
4702753613119100	Lagos	1	2	2	2	4	4	0	2	3	4	4	3	3	3	1	1	2																							3.6			2
4702761979773830	Plateau	0	1	4	2	4	4	0	3	3	4	4	2	3	2	1	2	4																							3.2			2.4
4703157713087150	Sokoto	1	2	4	1	2	4	0	2	2	2	2	2	4	2	1	3	3	0	4	2	2	3	3	3	3	3	3	4												2.4	2.4		2.6	3.2
4703313173048420	Delta	0	3	4	2	4	3	0	5	1	3	4	1	1	4	3	3	5	0	3	1	2	3	1	5	4	3	3	4												2	2		3.2	3.8
4703769113013490	Osun	0	1	4	1	2	2	0	3	1	1	5	1	3	3	2	4	5																							2.2			3.4
4704436699622850	Lagos	1	1	4	1	4	2	0	3	3	3	3	3	4	4	2	4	4																							3			3.6
4705167576214800	Kaduna	0	2	5	2	2	7	0	3	3	3	1	4	3	3	1	5	5																							2.8			3.4
4705952812816110	Kogi	0	3	4	1	4	4	0	3	3	2	4	2	3	3	4	3	3	0	3	4	2	4	3	2	2	2	3	3												2.8	3.2		3.2	2.4
4706888179377060	Plateau	0	2	4	1	4	2	0	3	3	4	4	2	3	3	3	3	3																							3.2			3
4706955979327570	Lagos	1	1	4	1	4	2	0	2	3	3	3	3	3	3	3	3	3																							3.2			3
4707507795977290	Lagos	1	1	4	1	2	4	0	3	3	1	1	4	3	3	1	1	2	0	3	3	3	3	3	3	3	1	1	4												2.4	3		2	2.4
4707713059274910	Bayelsa	0	1	2	1	4	4	0	3	2	3	2	1	2	3	3	2	4																							2.2			2.8
4707901639248560	Lagos	1	2	4	1	1	4	0	3	3	3	3	3	3	3	3	3	3																							3			3
4708318599230290	Lagos	1	1	4	2	4	2	0	4	2	2	2	1	3	2	4	5	4																							1.8			3.6
4709076315815190	Lagos	1	2	4	1	4	2	0	4	4	4	4	4	4	4	2	4	2	0	4	4	4	4	4	4	4	4	4	4	1	2	4	4	4	4	4	4	1	1	4	3.6	3.6	4	3.2	4	2.8
4709614579101360	Akwa Ibom	0	2	4	2	4	4	0	2	2	1	5	2	2	2	1	2	4	0	1	3	1	5	2	2	2	1	2	3	0	2	3	1	4	3	2	2	2	1	4	2.8	3.2	3	2.2	2	2.2
4709928629063920	Lagos	1	1	4	1	2	2	0	1	1	3	4	2	2	4	3	4	5	0	3	2	1	4	2	2	4	2	3	5												3	2.4		3.6	3.2
4710566882399650	Kaduna	0	3	6	1	4	5	0	3	3	3	5	1	3	3	1	3	5																							3			3
4711346175578840	Lagos	1	1	4	1	2	6	0	3	1	4	2	3	1	4	1	3	3	1	3	3	3	3	3	3	3	3	3	3												2.6	3		2.4	3
4712485645476520	Federal Capital Territory	0	2	4	1	1	5	0	3	3	1	1	3	3	3	4	4	4																							2.2			3.6
4712522588784470	Lagos	1	1	4	1	4	3	0	1	1	1	1	1	1	1	3	2	2	0	2	2	2	2	2	2	2	2	2	2	1	4	3	1	2	2	4	3	3	3	3	1.8	2.4	2	1.8	2	3.2
4712943912099400	Enugu	0	3	4	2	1	7	0	3	3	3	4	4	4	4	2	3	3	0	3	3	2	5	2	2	4	1	2	3	0	2	3	3	4	2	4	3	1	1	4	3.4	3	3.2	3.2	2.4	2.6
4715775748514560	Oyo	0	1	4	2	4	3	0	3	2	2	4	2	2	3	1	3	5																							2.6			2.8
4716048451792190	Borno	0	1	4	1	4	4	0	3	3	2	4	2	3	3	3	3	4																							2.8			3.2
4716521135052810	Lagos	1	1	4	1	4	2	0	1	5	3	3	5	3	3	1	1	1																							4.2			1.8
4716774975108950	Lagos	1	1	4	1	4	4	0	4	3	4	3	4	5	3	4	3	4																							3.2			3.8
4716911658375890	Kaduna	0	3	1	1	2	3	0	3	3	4	2	4	4	4	3	2	3																							3.2			3.2
4716988458367510	Kano	0	4	4	2	2	7	0	3	3	2	1	3	5	4	3	2	3	0	3	1	5	1	4	4	2	1	3	3												2.4	2.8		3.4	2.6
4717021451691860	Lagos	1	1	4	1	4	2	0	3	3	3	3	3	3	3	1	3	4	0	2	3	3	3	3	2	2	1	4	5	0	4	3	3	3	3	3	3	5	5	5	3	3.2	2.8	2.8	2.8	4.2
4717603961688760	Benue	0	2	6	2	4	4	0	2	2	2	5	2	4	2	1	3	4	1	4	2	3	1	2	4	4	2	3	4	1	1	1	2	1	1	2	5	5	4	3	3	2	2	2.8	3.4	3.8
4717870638274810	Anambra	1	1	4	2	1	4	0	3	3	3	4	3	3	3	1	3	4	0	3	3	3	4	2	3	3	2	3	3												3.2	3		2.8	2.8
4718173644871220	Lagos	1	1	4	1	2	4	0	2	2	2	5	2	3	3	2	3	4	0	3	3	2	5	3	3	3	1	2	2												3	3.2		3	2.2
4718820874823820	Lagos	1	1	4	1	4	4	0	1	4	4	5	4	1	1	1	2	5	0	1	3	4	4	4	2	1	1	2	5	0	3	2	1	5	4	5	4	4	3	5	4.4	4	3	2	2.2	4.2
4719082121445500	Lagos	1	1	4	1	2	3	0	4	2	3	3	2	4	4	3	1	3	0	4	2	5	2	2	2	2	2	3	3	0	1	2	4	3	2	4	4	4	3	4	2.4	2.6	3.2	3	2.4	3.8
4719195638142100	Lagos	1	1	4	1	4	2	0	2	3	4	3	4	2	3	2	3	3	0	3	3	4	4	4	2	3	2	3	4												3.6	3.6		2.6	2.8
4719501121434620	Plateau	0	1	7	2	4	4	0	2	5	2	1	3	2	2	1	2	3																							3			2
4720721617973630	Lagos	1	1	4	1	4	2	0	2	1	4	4	2	5	4	4	3	3	0	2	4	3	3	4	3	2	1	2	2												3	3.6		3.8	2
4721142454595310	Plateau	0	1	4	2	4	4	0	4	2	4	4	2	4	4	2	2	3																							2.8			3
4721997027867060	Kano	0	3	4	2	2	3	0	4	2	4	3	2	5	4	4	4	3	1	1	2	2	3	2	4	5	2	3	4												2.6	2.8		4	3.6
4722282607793300	Enugu	0	2	2	2	1	6	0	1	4	3	4	1	1	2	1	1	1	0	3	3	3	1	3	3	3	5	1	5												3.4	2.6		1.2	3.4
4722679731117000	Ebonyi	0	3	4	1	4	4	0	3	3	2	3	2	3	2	2	2	3	0	3	3	2	4	1	3	2	1	2	4	0	3	3	2	4	2	3	2	2	3	4	2.6	2.6	2.8	2.4	2.4	2.8
4723011587722080	Federal Capital Territory	0	3	4	1	2	5	0	3	3	1	5	1	3	3	1	2	4	0	3	3	2	4	4	3	3	2	2	4	0	3	3	1	5	2	2	2	2	3	4	2.6	3.2	2.8	2.6	2.8	2.6
4723332377718960	Edo	0	3	7	1	1	4	0	2	2	2	2	5	5	3	3	3	1																							3			3
4723567387666610	Anambra	1	3	4	2	4	2	0	3	3	2	4	2	2	3	2	3	5																							2.8			3
4723592920996230	Plateau	0	1	4	2	4	4	0	2	4	2	4	3	3	3	1	2	4																							3.4			2.6
4723757521019920	Kogi	0	1	1	1	4	4	0	3	1	3	5	1	5	5	3	2	2																							2.6			3.4
4724431014262370	Bauchi	1	1	4	2	4	7	0	3	3	1	4	2	3	2	1	3	5	0	2	4	3	4	3	3	2	1	2	5	0	3	3	2	5	3	3	3	2	3	5	2.6	3.6	3.2	2.8	2.6	3.2
4725640694125430	Oyo	0	1	4	2	2	2	0	3	3	2	4	2	4	2	1	3	5	0	4	4	3	4	2	4	3	1	2	2	0	3	2	2	2	2	4	3	1	1	2	2.8	3	2.2	3	2.4	2.2
4725673570825160	Lagos	1	1	4	2	4	2	0	3	2	4	4	4	3	3	2	3	2	0	4	2	4	3	3	3	4	2	2	4	0	3	3	2	3	4	3	3	1	2	2	3.4	2.8	3	2.6	3	2.2
4725960710790750	Enugu	0	1	1	3	1	3	0	4	2	4	4	3	4	4	3	3	4																							3			3.6
4726286610726440	Adamawa	0	1	8	2	4	4	0	2	4	2	5	3	3	3	1	2	2																							3.6			2.2
4726960824037610	Niger	1	1	6	1	2	4	0	1	3	2	3	1	5	5	4	4	5	1	4	2	2	2	1	3	4	4	3	4	1	4	2	2	2	1	4	4	4	5	5	2.8	1.8	1.8	4.6	3.6	4.4
4727337143972540	Lagos	1	1	5	1	4	4	0	3	3	3	3	3	3	3	4	3	3																							3			3.2
4727399873993070	Lagos	1	2	4	2	1	4	0	4	1	2	4	2	3	3	2	2	2	1	4	2	2	4	2	4	1	1	2	2	1	4	3	1	2	2	4	4	3	3	3	2.2	2.4	2	2.4	2	3.4
4728614490518490	Lagos	1	2	4	1	4	4	0	3	3	3	3	3	3	3	1	3	2																							3			2.4
4728950207169730	Taraba	0	1	1	2	4	7	0	3	3	2	4	2	3	3	2	3	3	1	4	2	3	4	2	3	3	2	3	4												2.8	2.6		2.8	3
4728967140500850	Lagos	1	2	4	2	4	4	0	3	3	3	3	3	3	3	1	1	1																							3			1.8
4729134060484070	Lagos	1	1	4	1	2	2	0	2	2	1	4	2	4	4	2	1	4	0	4	2	2	2	2	4	4	4	4	4												2.6	2		3	4
4730606747001800	Kebbi	0	2	4	3	2	5	0	2	2	2	4	1	3	3	1	3	4																							2.6			2.8
4730761903651640	Lagos	1	1	4	1	3	4	0	3	2	3	4	2	4	3	1	1	2	0	4	5	3	3	2	4	3	1	1	1												2.8	3		2.2	2
4731543106904180	Federal Capital Territory	0	2	6	2	4	4	0	4	1	1	1	1	4	4	4	5	5																							1.2			4.4
4731599780232080	Lagos	1	1	4	1	4	4	0	3	3	2	5	2	2	2	4	4	3	1	4	2	4	1	2	4	1	3	2	4												3	2.2		3	2.8
4731844096873500	Sokoto	1	4	4	1	2	4	0	4	2	2	2	2	2	4	3	4	4	0	4	2	3	4	3	2	3	1	2	3	0	4	2	2	5	2	2	3	2	3	5	2	2.8	2.6	3.4	2.2	3
4733470046714760	Niger	1	3	4	1	2	4	0	1	3	2	5	5	1	1	1	2	3	0	2	4	2	5	4	2	2	1	1	2												4	3.8		1.6	1.6
4734525693295630	Lagos	1	1	4	1	2	4	0	4	2	4	4	2	4	4	4	4	5	0	4	2	3	4	2	4	4	3	4	5												2.8	2.6		4.2	4
4734647239919680	Plateau	0	1	4	2	1	4	0	2	3	4	4	2	4	3	1	3	4																							3.4			3
4734689559907500	Kano	0	1	2	1	2	4	0	1	3	2	5	3	2	2	1	2	1	1	2	4	2	1	1	2	2	2	3	2	1	4	2	3	4	2	2	4	2	2	3	3.6	2.4	2.6	1.6	2.2	2.6
4736071163120420	Lagos	1	2	4	1	2	4	0	4	2	3	4	3	4	4	4	3	4																							2.8			3.8
4736346043088820	Enugu	0	2	6	2	1	3	0	3	3	3	4	2	3	3	3	4	3	1	4	2	3	4	3	2	4	3	4	5												3	2.8		3.2	3.6
4736507603036700	Federal Capital Territory	0	2	7	1	4	4	0	2	4	4	4	2	4	2	1	3	4	0	1	4	4	4	3	2	4	1	1	2	0	4	5	4	3	5	1	1	1	3	3	3.6	4	3.8	2.8	2	1.8
4736960446383830	Plateau	0	1	3	1	4	4	0	3	2	4	5	4	3	3	1	2	3																							3.6			2.4
4737361932991190	Lagos	1	5	4	1	2	1	0	3	2	2	4	4	4	2	2	2	4																							3			2.8
4737859179606220	Lagos	1	1	4	1	2	3	0	3	3	3	3	3	3	3	2	3	3	0	3	3	3	3	3	3	3	4	2	2												3	3		2.8	2.8
4738458652908360	Lagos	1	2	4	2	2	3	0	2	2	2	2	2	4	2	2	2	2																							2.4			2.4
4739275939427940	Imo	0	1	8	1	1	4	0	2	2	3	5	2	3	3	1	2	3	0	3	3	2	5	3	1	2	1	2	2	0	3	4	2	3	3	2	2	2	2	2	3.2	3.2	3	2.4	1.6	2
4739507892772580	Oyo	0	3	1	2	4	4	0	2	4	2	5	4	2	1	1	3	3	1	4	2	2	4	2	1	3	1	3	4	0	1	1	3	5	3	1	2	3	3	4	3.8	2.4	3.4	2	2.4	2.6
4739608559465690	Kogi	0	1	4	1	1	2	0	4	2	2	4	2	2	2	4	3	3																							2.4			2.8
4739623586075560	Edo	0	2	6	2	4	4	0	3	3	3	4	2	3	4	2	3	4																							3			3.2
4740037056052850	Adamawa	0	1	5	2	2	4	0	4	4	4	4	2	3	3	3	4	4																							3.2			3.4
4740083996057740	Kogi	0	2	4	2	2	3	0	3	2	1	4	2	3	2	3	4	5	0	4	1	3	4	2	3	4	3	4	4												2.4	2.4		3.4	3.6
4741261475938110	Edo	0	2	4	2	4	4	0	3	3	2	4	1	3	1	1	2	5	0	3	2	2	4	2	4	3	2	3	5	0	4	2	2	4	1	4	4	4	4	5	2.6	2.6	2.2	2.4	3.4	4.2
4741391649216760	Anambra	1	2	4	1	4	3	0	3	3	3	4	3	3	3	1	2	5	0	3	3	3	3	3	3	3	1	3	4	0	3	3	3	3	3	3	3	1	1	1	3.2	3	3	2.8	2.8	1.8
4741635135890640	Lagos	1	1	4	1	2	4	0	3	3	3	3	4	3	4	4	4	4	0	3	3	3	3	3	4	3	4	2	5												3.2	3		3.8	3.6
4741674452538860	Lagos	1	1	4	1	4	2	0	2	2	2	2	3	3	3	2	4	4																							2.6			3.2
4742123939168910	Lagos	1	1	4	1	4	5	0	4	2	4	4	2	4	4	2	4	2																							2.8			3.2
4742573789139640	Lagos	1	1	3	3	3	2	0	1	3	3	3	3	1	1	1	1	1																							3.4			1
4742656172480920	Lagos	1	3	5	2	1	4	0	2	3	4	4	5	3	3	1	3	2	0	2	4	2	5	5	4	2	2	3	2												4	4		2.4	2.6
4742833999169220	Lagos	1	1	4	1	4	4	0	3	1	2	4	3	2	2	1	1	1	0	4	2	2	4	2	2	2	1	2	5	0	3	2	4	4	2	2	2	1	1	5	2.6	2.4	3	1.4	2.4	2.2
4742937215745610	Lagos	1	1	4	1	2	3	0	3	3	3	3	3	3	3	4	5	4	0	2	1	2	4	2	4	4	3	5	5												3	2.6		3.8	4.2
4743361952369800	Lagos	1	5	4	1	4	3	0	3	1	3	3	1	3	3	2	2	2	0	3	1	3	3	3	3	3	2	2	4												2.2	2.6		2.4	2.8
4743857479008390	Lagos	1	1	4	2	4	3	0	3	3	2	4	3	3	2	1	4	5																							3			3
4744803138875920	Lagos	1	1	2	1	4	4	0	3	2	1	2	1	3	4	3	2	3	0	2	3	1	2	1	3	2	4	4	3												1.8	2.2		3	3.2
4745196368871830	Lagos	1	2	5	2	4	3	0	2	4	3	4	4	4	3	5	5	3	1	3	4	2	4	2	3	3	2	3	4	1	3	4	2	5	1	3	4	4	2	4	3.8	3	3	4	3	3.4
4745264088869080	Ondo	0	1	6	1	4	4	0	3	3	2	4	3	2	2	1	3	4	0	1	5	1	4	5	1	1	1	3	3												3	4		2.4	1.8
4745769572126150	Rivers	1	1	4	1	4	3	0	4	2	4	2	1	4	4	3	4	5	0	4	3	5	4	3	4	4	3	3	4												2.2	3.4		4	3.6
4745903812196370	Anambra	1	1	4	1	4	4	0	4	4	4	5	2	2	2	1	2	4	0	4	2	4	4	2	3	3	3	3	4	0	3	3	4	4	4	3	3	3	3	3	3.4	2.8	3.6	2.2	3.2	3
4746017518792590	Lagos	1	2	4	1	4	2	0	4	1	2	4	1	4	4	2	5	5	1	5	5	1	5	4	4	4	2	4	5												2	3.2		4	3.8
4746076935412710	Plateau	0	2	4	2	1	4	0	3	3	3	4	4	3	3	1	1	5																							3.4			2.6
4747269318665540	Lagos	1	1	5	2	2	2	0	4	2	5	3	2	4	4	3	2	3	0	3	3	4	4	2	3	3	4	2	3												2.8	3.2		3.2	3
4747270068663300	Lagos	1	2	4	1	2	7	0	5	1	4	5	1	4	4	4	4	5	0	4	1	4	1	2	4	4	4	3	5	0	3	3	3	4	4	4	4	4	3	5	2.4	2	3.4	4.2	4	4
4747704858625680	Lagos	1	1	4	1	1	4	0	2	2	2	2	1	2	2	1	2	2																							2.2			1.8
4748259481927900	Lagos	1	1	4	1	3	2	0	2	3	3	3	3	3	3	1	1	1																							3.2			1.8
4748814728512240	Lagos	1	2	5	1	4	3	0	3	4	3	2	2	3	3	3	4	5	1	4	4	3	4	2	2	2	3	4	4	1	4	2	3	3	2	3	2	2	2	4	2.8	3	2.4	3.6	3	2.6
4749277501799750	Delta	0	1	4	2	1	4	0	3	2	1	5	2	4	4	5	3	4	0	3	5	3	5	1	2	1	1	3	4												2.6	3.4		4	2.2
4749911855075390	Kaduna	0	1	4	1	2	4	0	4	2	4	5	2	4	4	4	3	3																							3			3.6
4750013321716100	Ondo	0	3	4	1	2	3	0	4	2	4	4	2	4	4	5	4	5	0	4	2	4	4	2	4	4	4	4	4	0	4	2	4	4	2	4	4	4	4	5	2.8	2.8	2.8	4.4	4	4.2
4750972478314880	Lagos	1	1	4	1	4	7	0	3	2	2	4	2	4	4	5	3	5	0	3	3	2	4	2	2	2	2	3	4	1	5	1	2	4	1	4	4	4	3	4	2.6	2.8	1.8	4.2	2.6	3.8
4751509334905940	Kano	0	2	4	1	2	4	0	4	2	2	4	2	4	4	5	3	5	0	4	2	3	3	2	4	4	5	4	4												2.4	2.4		4.2	4.2
4752207961528630	Plateau	0	1	6	1	4	4	0	2	4	2	3	2	2	2	1	1	2																							3			1.6
4752833674760420	Enugu	0	2	4	2	1	5	0	3	3	2	4	2	2	3	1	1	5	0	3	4	4	4	2	2	2	1	3	5												2.8	3.4		2.4	2.6
4753453838010260	Oyo	0	1	4	2	1	3	0	3	2	2	4	2	1	4	3	4	5	1	4	4	2	2	2	4	4	3	3	5	0	3	3	3	4	2	2	4	3	2	3	2.6	2.4	3	3.4	3.8	2.8
4753981014666790	Lagos	1	1	4	2	1	3	0	3	2	2	4	2	4	4	3	3	4																							2.6			3.6
4754184901307060	Lagos	1	1	4	1	4	4	0	4	2	3	4	1	2	3	3	4	5	0	3	2	4	3	2	3	3	3	4	4												2.4	2.8		3.4	3.4
4754278481276970	Lagos	1	1	4	2	4	4	0	3	2	3	4	2	4	4	3	3	4	0	2	4	3	4	4	1	2	1	3	2	0	3	3	2	4	1	2	2	1	1	2	2.8	3.8	2.6	3.6	1.8	1.6
4754577357932960	Lagos	1	1	5	2	4	2	0	4	2	4	4	2	4	4	4	4	4	1	3	3	2	4	2	3	3	4	4	4												2.8	2.8		4	3.6
4755414044496940	Lagos	1	1	4	2	4	4	0	3	3	2	4	3	4	3	2	2	3																							3			2.8
4757008064410220	Lagos	1	1	3	1	1	2	0	2	2	1	1	1	2	2	1	3	4																							1.8			2.4
4757186104399490	Katsina	0	1	1	1	2	3	0	3	3	2	4	3	3	3	3	3	3	0	3	1	3	4	4	3	3	1	2	2	1	4	3	2	4	2	4	4	4	3	3	3	3	2.6	3	2.2	3.6
4757207500996860	Lagos	1	1	4	1	4	4	0	3	3	3	3	3	3	3	3	3	3																							3			3
4757397060991390	Federal Capital Territory	0	2	4	2	4	4	0	2	3	1	5	3	4	4	1	3	2	1	3	3	3	1	3	4	4	2	3	4												3.2	2.6		2.8	3.4
4758376577612510	Imo	0	1	1	2	4	4	0	2	4	5	4	4	1	3	1	2	1	0	2	4	3	3	5	2	2	1	1	1												4.2	3.8		1.6	1.4
4758861017507860	Lagos	1	1	2	1	4	4	0	4	2	4	4	2	4	4	3	3	3	1	4	2	4	4	2	4	4	3	4	3												2.8	2.8		3.4	3.6
4759384047455780	Lagos	1	1	3	1	1	4	0	4	2	2	4	2	4	4	5	2	2	0	4	4	2	4	2	4	4	4	3	5	0	4	2	2	4	2	4	4	3	2	5	2.4	2.8	2.4	3.4	4	3.6
4759458437452930	Plateau	0	2	4	2	4	7	0	3	3	3	4	1	3	3	1	2	5																							2.8			2.8
4760315837382330	Plateau	0	2	4	2	2	5	0	4	2	2	4	4	4	4	4	3	4																							2.8			3.8
4760350044024410	Lagos	1	1	4	1	4	2	0	4	2	3	4	2	4	4	3	3	3	0	3	3	3	3	2	4	4	3	3	3												2.6	2.8		3.4	3.4
4760371697307890	Plateau	0	1	4	2	4	3	0	3	2	3	3	2	4	4	2	2	4																							2.6			3.2
4760824653949000	Lagos	1	1	4	1	4	2	0	2	1	3	2	3	3	2	2	3	2	1	1	2	1	2	1	1	2	1	2	1	0	3	3	3	3	3	3	1	1	1	5	2.6	2.2	3	2.4	1.4	2.2
4761321887269080	Lagos	1	1	4	1	4	3	0	4	2	2	2	3	3	3	1	2	2																							2.2			2.2
4761381260611630	Benue	0	1	2	1	1	3	0	4	2	1	3	2	1	4	2	2	1	1	4	2	2	4	2	2	4	3	4	4	1	4	1	3	4	2	4	4	3	5	4	2	2.4	2.4	2	3.4	4
4761388103943380	Lagos	1	1	4	1	4	2	0	3	3	3	3	3	3	3	3	3	3																							3			3
4761391793922420	Lagos	1	1	4	1	4	2	0	1	4	1	4	4	1	1	1	2	1																							3.6			1.2
4762826977070830	Kaduna	0	1	4	1	4	2	0	4	2	2	4	2	4	4	2	4	5	0	4	2	2	3	2	4	4	3	3	4												2.4	2.2		3.8	3.6
4763142567104230	Lagos	1	1	4	1	4	4	0	4	3	1	3	4	1	5	1	2	4	1	3	4	2	1	5	1	2	2	3	4	1	4	5	3	1	2	2	2	1	3	4	2.6	3	2.6	2.6	2.4	2.4
4763547753708280	Kaduna	0	1	3	1	4	4	0	3	2	2	2	2	4	3	3	3	4																							2.2			3.4
4763941990330510	Lagos	1	1	4	2	4	4	0	4	2	4	4	2	4	4	3	3	3	0	4	4	4	4	2	4	4	3	3	3												2.8	3.2		3.4	3.4
4765185746909360	Lagos	1	1	4	1	4	3	0	2	1	4	1	3	1	1	2	3	3	1	4	2	2	5	2	5	5	4	4	3												2.6	2.6		2	4.2
4765939780092700	Enugu	0	1	6	2	4	5	0	3	2	2	1	3	1	5	3	4	5	0	4	2	4	4	3	4	4	4	4	5												2.2	3		3.6	4.2
4766578686732460	Borno	0	1	6	1	2	7	0	4	3	3	4	3	4	3	2	4	5	0	2	4	2	4	4	3	3	2	4	1												3	3.6		3.6	2.6
4767238790004620	Lagos	1	1	4	1	1	4	0	4	2	3	3	2	3	4	3	3	3	1	1	1	1	1	1	5	5	4	4	5												2.4	1.8		3.2	4.6
4768164963204960	Oyo	0	5	4	1	4	3	0	3	3	3	4	2	3	2	1	2	4	0	3	3	1	5	2	2	2	1	2	4												3	2.8		2.4	2.2
4768861156508570	Plateau	0	1	4	2	4	4	0	3	3	3	4	3	3	3	1	4	4																							3.2			3
4772332646157250	Lagos	1	1	4	1	1	2	0	4	3	2	5	2	4	4	3	4	4	0	4	2	2	4	2	1	1	1	2	2												2.8	2.4		3.8	1.4
4772678896129020	Enugu	0	1	4	1	1	4	0	1	4	3	4	2	2	2	4	4	5	0	1	2	2	2	2	4	4	3	2	3												3.6	2.6		3.4	3.2
4773049046094080	Gombe	0	1	6	1	4	4	0	1	3	3	5	3	1	3	1	2	3	0	2	4	3	5	3	1	1	1	1	2	0	3	3	3	4	4	2	2	2	2	2	3.8	3.8	3.4	2	1.2	2
4773275959403630	Rivers	1	1	5	2	1	4	0	3	3	2	4	2	1	1	1	2	2	0	3	3	2	4	4	4	1	1	3	2	1	1	3	3	4	1	2	2	1	3	2	2.8	3.2	3.2	1.4	2.2	2
4774211872637730	Kogi	0	2	4	1	4	3	0	3	3	3	3	3	3	3	3	3	3																							3			3
4774467782596240	Federal Capital Territory	0	2	6	2	4	7	0	3	3	1	4	3	3	3	5	1	4																							2.8			3.2
4775140449213930	Lagos	1	1	4	1	2	4	0	4	2	4	4	2	4	4	3	3	4	1	1	1	2	4	2	1	1	2	3	3												2.8	2.8		3.6	2
4775870272456780	Lagos	1	1	4	1	2	4	0	3	3	1	4	3	5	4	5	3	3	1	3	4	2	5	2	2	4	4	3	2	1	1	2	3	2	1	1	5	5	4	5	2.8	3.2	2.6	4	3	4
4776125772433980	Plateau	0	1	4	2	4	4	0	4	2	4	4	1	4	5	2	3	5																							2.6			3.8
4776435482423610	Oyo	0	2	4	1	4	4	0	3	1	1	3	2	4	4	2	2	5	0	4	2	1	4	2	3	3	2	3	5	1	3	4	1	4	4	3	3	1	1	5	2	2.2	3.2	3.4	3.2	2.6
4776493859079410	Bayelsa	0	2	1	1	4	5	0	4	2	2	1	3	3	3	3	4	3	0	4	2	2	5	2	4	4	4	4	4												2	2.6		3.2	4
4778252442214660	Federal Capital Territory	0	2	1	1	4	4	0	3	3	3	4	3	3	3	1	3	2	0	3	2	2	4	3	2	2	2	3	3												3.2	2.8		2.4	2.4
4778767658810930	Federal Capital Territory	0	4	5	2	4	3	0	3	4	3	4	4	4	3	4	1	2	0	1	1	5	1	1	1	1	1	2	2												3.6	2.6		2.8	1.4
4778929012151170	Plateau	0	1	4	2	4	3	0	4	3	3	3	3	3	3	1	2	2																							2.8			2.2
4779292745468980	Lagos	1	1	4	2	4	3	0	2	4	2	5	2	4	1	1	1	4	1	4	4	4	4	2	1	4	3	4	4	1	4	2	2	4	4	4	4	3	4	3	3.4	3.2	2.8	2.2	3.2	3.6
4779443648766730	Lagos	1	1	4	1	1	2	0	3	2	3	4	3	3	3	2	3	4	0	4	3	4	4	3	2	3	2	3	4	0	4	2	5	4	3	2	3	4	3	4	3	3.2	3.2	3	2.8	3.2
4780626161985650	Lagos	1	1	4	1	2	2	0	3	3	4	4	3	4	4	3	3	4	0	3	3	2	4	3	3	4	3	2	3												3.4	3		3.6	3
4780845761959660	Plateau	0	2	4	2	1	4	0	3	3	2	4	3	1	3	2	3	4																							3			2.6
4781966891855710	Lagos	1	3	4	1	4	3	0	3	4	5	5	4	2	3	1	1	2	1	4	3	2	2	2	4	4	2	3	4												4.2	2.2		1.8	3.4
4783053231756840	Kaduna	0	2	4	1	4	3	0	3	2	4	3	2	4	2	2	3	4	0	3	2	4	4	2	3	3	3	3	4												2.8	3		3	3.2
4783596221761440	Lagos	1	1	2	1	4	4	0	4	2	2	4	2	3	5	3	3	3	0	4	3	2	4	2	4	1	2	4	4	0	4	2	3	4	2	4	4	4	3	5	2.4	2.6	2.6	3.4	3	4
4783798878381030	Lagos	1	1	4	1	4	4	0	4	2	2	4	2	4	4	5	1	5	0	4	3	3	3	3	4	4	1	1	5	1	5	4	3	5	1	4	4	4	5	2	2.4	2.8	2.8	3.8	3	3.8
4785790271433580	Federal Capital Territory	0	2	6	2	4	4	0	3	4	2	5	3	3	4	2	3	3																							3.4			3
4786072558080560	Lagos	1	2	6	2	4	4	0	3	3	1	4	1	3	3	3	3	4																							2.4			3.2
4786243748066420	Plateau	0	1	4	2	1	4	0	2	2	2	1	1	2	3	1	3	4																							2			2.6
4786955021368850	Lagos	1	1	4	1	4	4	0	1	1	1	5	5	4	5	4	4	4	0	4	3	4	3	4	4	4	3	3	4												3.4	3.2		4.2	3.6
4788310051229560	Oyo	0	1	2	3	4	3	0	3	3	3	3	3	3	3	3	3	5																							3			3.4
4788534744596750	Lagos	1	2	4	2	2	7	0	4	3	3	1	1	2	2	2	2	3	0	3	2	2	4	2	2	2	4	4	5												2	2.6		2.2	3.4
4788693781195830	Benue	0	1	1	1	2	3	0	3	4	4	5	3	1	4	5	2	1	0	3	3	2	4	5	3	3	5	2	3												3.8	3.4		2.6	3.2
4789902977738620	Lagos	1	1	2	1	1	4	0	4	4	4	4	2	4	4	2	4	4	1	4	2	3	4	2	4	4	4	4	4												3.2	2.6		3.6	4
4790294404347590	Lagos	1	2	4	2	1	6	0	5	3	3	4	3	4	4	5	4	4																							2.8			4.2
4790825704284600	Delta	0	2	5	1	1	4	0	3	3	1	5	1	3	2	1	1	1																							2.6			1.6
4791403930916550	Oyo	0	1	4	2	4	2	0	3	3	3	4	2	4	3	2	1	1	1	3	3	3	4	2	3	3	1	1	1												3	3		2.2	1.8
4791619344214370	Oyo	0	2	4	3	4	4	0	2	4	3	2	2	2	2	2	2	3	0	3	3	4	2	2	4	4	5	3	4												3	2.8		2.2	4
4792049244193350	Niger	1	1	4	1	2	4	0	3	3	4	4	3	3	3	2	3	4	1	4	3	2	3	4	4	3	3	3	4	0	3	2	4	3	2	3	3	2	3	3	3.4	2.8	2.8	3	3.4	2.8
4792244370838290	Lagos	1	1	4	2	4	2	0	4	2	4	4	2	4	4	3	3	3	0	4	4	4	4	2	4	4	3	3	3												2.8	3.2		3.4	3.4
4792852107431610	Delta	0	1	4	2	4	3	0	3	3	3	3	2	1	3	1	3	3	0	2	3	2	3	2	3	3	3	2	2	0	3	3	3	4	2	3	2	2	4	5	2.8	2.8	3	2.2	2.6	3.2
4793047827420960	Enugu	0	2	3	2	1	5	0	3	2	1	4	2	4	4	2	4	4																							2.4			3.6
4794274403948770	Niger	1	3	4	1	2	4	0	4	4	2	2	2	4	2	5	3	3	0	3	4	4	4	3	4	3	3	3	3												2.4	3.6		3.4	3.2
4794380123962680	Lagos	1	1	4	1	4	2	0	4	2	4	4	2	4	4	4	5	5	0	4	2	3	3	2	2	4	3	2	1	0	4	2	2	4	4	4	4	3	5	5	2.8	2.4	2.8	4.4	2.4	4.2
4794694023903220	Anambra	1	1	4	1	1	4	0	2	2	3	4	4	2	2	1	2	2	0	2	4	2	4	2	2	2	5	2	2												3.4	3.2		1.8	2.6
4795285850523520	Lagos	1	1	4	1	1	2	0	2	1	1	1	2	3	2	1	3	4	0	2	3	4	4	3	4	2	1	2	2												1.8	3.6		2.6	2.2
4795413403856390	Lagos	1	1	4	1	2	2	0	3	2	4	4	3	4	4	2	4	5	1	4	1	2	4	2	4	4	4	4	4												3.2	2.2		3.8	4
4795494330518010	Lagos	1	2	6	3	4	4	0	3	3	3	4	2	3	3	3	3	4	0	3	4	3	5	4	3	3	1	3	4												3	3.8		3.2	2.8
4795552553844890	Lagos	1	4	4	1	4	5	0	3	3	5	5	1	4	3	2	2	5	0	3	2	2	4	2	4	3	4	3	5	1	4	4	1	1	2	1	1	5	3	4	3.4	2.6	2	3.2	3.8	2.8
4796145617104490	Lagos	1	1	4	1	4	3	0	3	2	4	4	2	4	4	2	3	4																							3			3.4
4797956983595420	Borno	0	1	5	2	1	4	0	3	3	2	2	2	3	4	2	3	4	1	4	2	2	2	2	4	4	3	2	5												2.4	2		3.2	3.6
4798317703546030	Lagos	1	1	4	1	2	2	0	4	2	4	4	3	4	4	4	3	4	1	4	2	3	4	3	4	4	5	3	4												3	2.8		3.8	4
4799653950086670	Ebonyi	0	3	1	2	1	4	0	5	5	3	5	3	3	2	1	2	2	0	2	4	1	5	3	4	3	2	2	3												3.4	3.4		2	2.8
4800229503376980	Kaduna	0	1	4	2	2	2	0	2	2	2	5	2	2	2	2	2	3	0	3	2	2	4	2	1	2	1	2	4	0	3	4	4	4	2	2	1	1	2	3	3	2.6	3.4	2.2	2	1.8
4800538803324100	Lagos	1	1	4	1	1	3	0	3	4	4	4	3	3	3	1	2	3	0	3	2	4	4	2	3	3	2	3	3												3.6	3		2.4	2.8
4801649163188370	Lagos	1	2	4	1	2	3	0	3	3	4	1	4	4	4	4	3	4																							3			3.8
4802904449749270	Benue	0	1	4	1	4	2	0	2	2	3	3	4	4	4	4	3	5	0	3	3	1	3	3	1	1	3	3	3												3.2	2.6		4	2.2
4805140099544280	Lagos	1	1	4	1	4	2	0	1	5	5	5	3	1	1	1	1	2	0	2	3	5	2	2	2	2	2	3	5												4.6	3.2		1.2	2.8
4805492396179750	Lagos	1	1	4	1	5	2	0	1	3	4	1	4	4	1	1	1	2																							3.4			1.8
4805733086153180	Lagos	1	1	8	2	2	2	0	2	4	2	4	2	2	4	3	3	3	1	5	1	3	2	2	5	4	4	2	2												3.2	1.8		3	3.4
4805973109459460	Federal Capital Territory	0	2	4	1	4	7	0	3	1	3	1	2	3	4	2	1	5	0	4	2	2	5	4	4	4	3	4	5												2	3		3	4
4808521545848660	Delta	0	3	8	1	1	4	0	4	4	1	5	1	3	1	3	3	4																							2.6			2.8
4809582312408750	Lagos	1	1	4	1	4	4	0	3	3	3	4	4	2	2	1	2	2	0	2	3	2	4	4	2	2	2	3	5												3.4	3.4		1.8	2.8
4809668979065690	Plateau	0	1	4	1	1	3	0	4	2	2	2	2	4	4	2	3	5																							2			3.6
4809904909067890	Oyo	0	1	1	1	4	4	0	3	3	3	1	3	1	2	2	4	5																							2.6			2.8
4809989749098700	Akwa Ibom	0	2	4	1	4	4	0	2	4	1	1	2	2	2	2	2	1	0	2	4	2	2	2	2	3	1	2	3												2.4	2.8		1.8	2.2
4810074672388710	Rivers	1	1	2	1	4	4	0	3	3	2	4	1	5	3	4	3	3	1	3	1	2	3	2	1	3	5	3	5	0	4	2	2	4	2	4	3	1	2	5	2.6	2.2	2.4	3.6	3.4	3
4810130429025170	Edo	0	2	8	1	4	4	0	3	4	1	3	3	2	1	1	2	3	0	3	3	2	5	2	3	2	1	3	4												2.8	3		1.8	2.6
4813032195395090	Lagos	1	1	4	1	2	4	0	2	4	2	4	2	4	2	1	2	1																							3.2			2
4813568445360380	Edo	0	2	4	1	4	4	0	2	3	2	5	3	2	2	1	2	2	0	2	4	4	5	4	1	1	1	1	2	0	5	4	2	4	3	1	2	1	1	2	3.4	4.2	2.8	1.8	1.2	1.4
4814002888665270	Lagos	1	1	3	2	2	7	0	3	3	3	3	3	3	3	3	3	3																							3			3
4814045805324870	Plateau	0	1	4	1	4	4	0	2	4	1	4	5	3	4	1	2	3																							3.6			2.6
4814439795273950	Oyo	0	2	4	2	4	4	0	3	2	1	2	2	4	4	2	2	3	0	3	3	2	3	3	3	3	1	2	3												2	2.8		3	2.4
4814625538560360	Kano	0	2	6	1	2	4	0	3	1	1	4	4	3	2	1	3	3	1	1	2	2	1	1	4	1	3	4	5	1	5	1	1	2	1	2	1	3	4	4	2.6	2.2	1.2	2.4	3.4	2.8
4816337661719350	Ondo	0	2	7	1	4	4	0	3	3	4	4	4	2	2	2	2	4	0	3	3	1	4	4	4	4	4	2	3												3.6	3		2.4	3.4
4816411321757350	Zamfara	0	1	4	1	2	2	0	3	1	2	5	1	5	5	3	2	4	0	3	2	2	5	1	2	3	1	1	4	1	4	2	1	2	1	2	4	5	3	5	2.4	2.6	1.6	3.8	2.2	3.8
4816657331728170	Lagos	1	1	4	1	4	4	0	4	1	5	2	1	4	4	2	3	4																							2.2			3.4
4818183008245750	Delta	0	1	4	2	4	2	0	4	4	5	5	4	4	4	1	1	2																							4			2.4
4818675231486930	Gombe	0	3	2	1	2	3	0	4	2	4	1	2	2	2	3	5	4	0	4	5	2	4	4	4	4	4	4	4												2.2	3.4		3.2	4
4819370138095120	Oyo	0	1	4	2	4	4	0	1	1	5	4	1	5	5	5	5	4	1	1	1	1	5	1	5	5	5	3	4	1	4	1	2	4	1	4	4	4	3	4	3.2	2.6	2	4.8	4.4	3.8
4820056058014390	Adamawa	0	2	4	2	4	4	0	3	2	4	3	2	3	4	3	3	3	0	2	1	4	3	2	2	3	3	3	3	0	3	2	3	2	2	1	4	3	3	3	2.8	2.8	2.4	3.2	2.8	2.8
4822079384468690	Plateau	0	1	6	2	4	4	0	1	4	2	5	4	1	1	2	4	4																							4			2.4
4822656001107400	Lagos	1	1	4	1	1	3	0	3	2	1	4	1	2	1	2	3	2																							2.2			2
4822845324433360	Lagos	1	1	1	1	1	4	0	2	3	4	4	2	3	4	4	4	5																							3.4			4
4823404367682720	Lagos	1	1	4	1	2	5	0	3	3	3	3	2	3	3	2	2	4	0	3	3	3	3	3	3	3	3	3	3	0	3	3	3	3	3	3	3	2	2	2	2.8	3	3	2.8	3	2.4
4823789457643550	Lagos	1	1	4	1	4	7	0	2	2	2	2	2	2	2	2	2	2																							2.4			2
4824463690949210	Anambra	1	1	7	2	4	4	0	4	2	2	4	2	4	3	2	3	4	0	3	2	4	4	2	4	4	3	3	4												2.4	3		3.2	3.6
4825047704184490	Kaduna	0	2	4	1	3	3	0	3	3	3	3	3	3	3	1	4	4	0	3	3	2	2	2	2	2	1	2	5	1	1	2	2	3	2	1	1	1	2	3	3	2.4	2.8	3	2.4	1.6
4826420827415810	Federal Capital Territory	0	2	1	2	2	3	0	4	2	2	2	2	4	4	3	3	5																							2			3.8
4826938114017120	Lagos	1	1	2	2	1	2	0	3	3	4	5	4	4	3	2	2	2	1	4	3	3	4	4	3	3	3	3	3	0	3	3	4	4	4	2	2	2	2	3	3.8	3.2	3.6	2.6	3	2.2
4826944227368780	Lagos	1	1	4	1	4	3	0	4	2	2	3	1	4	3	1	3	5	1	1	2	3	4	2	4	4	4	4	5												2	3.2		3.2	4.2
4827032540641860	Benue	0	1	5	2	1	3	0	4	2	4	4	4	4	1	4	3	4																							3.2			3.2
4828690260521470	Lagos	1	2	6	3	4	4	0	3	3	3	5	5	2	1	1	2	2	0	3	3	2	3	3	3	2	1	3	4												3.8	2.8		1.6	2.6
4828718983824970	Lagos	1	1	4	1	2	3	0	4	1	2	4	2	4	4	3	4	3																							2.2			3.6
4830476756983530	Lagos	1	2	5	2	4	4	0	2	4	5	5	4	4	4	3	4	5	0	4	4	5	5	4	4	4	3	4	5												4.4	4		4	4
4833851800004140	Lagos	1	2	4	1	4	2	0	4	4	2	4	2	3	4	2	3	5	0	4	3	2	4	2	3	3	2	3	3												2.8	2.6		3.4	2.8
4833966213308650	Lagos	1	1	4	1	1	2	0	3	3	3	3	3	3	3	3	3	3	0	4	2	2	5	2	4	5	2	3	4												3	2.6		3	3.6
4834167323282870	Plateau	0	1	4	2	1	4	0	4	1	2	4	2	3	4	1	3	1																							2.2			2.4
4836765939675100	Lagos	1	2	4	2	1	4	0	4	2	2	4	2	4	4	2	2	3	0	4	2	4	4	1	4	4	1	3	5												2.4	2.6		3	3.4
4837257032952310	Plateau	0	1	4	1	1	3	0	3	3	2	4	2	3	3	4	4	4																							2.8			3.6
4837444539633940	Lagos	1	2	4	1	4	4	0	2	3	4	4	2	3	2	1	2	3	0	4	2	2	5	2	4	4	2	1	3	0	4	2	4	4	2	3	4	3	3	4	3.4	2.6	2.8	2.2	2.8	3.4
4837634456280170	Lagos	1	1	4	1	1	2	0	3	3	3	3	3	3	3	4	4	4																							3			3.6
4838706586149030	Lagos	1	1	2	1	2	2	0	4	4	4	4	4	4	4	4	5	4																							3.6			4.2
4838742962825390	Delta	0	2	8	2	4	5	0	2	4	1	5	2	2	3	1	1	2	0	3	3	3	4	4	4	4	4	2	3	0	3	4	3	5	2	2	3	2	1	2	3.2	3.4	3.4	1.8	3.4	2
4838929692786000	Imo	0	2	6	2	5	3	0	2	3	3	3	3	3	3	2	2	2																							3.2			2.4
4839010266150870	Lagos	1	1	4	1	2	3	0	5	2	4	4	5	4	4	4	5	3	1	1	3	3	5	2	2	5	1	1	2												3.2	3.6		4	2.2
4840865295934070	Lagos	1	2	4	2	1	4	0	4	2	2	5	2	4	2	2	3	4	0	2	2	2	4	1	2	4	2	3	3	0	4	2	2	4	2	2	4	3	3	4	2.6	2.6	2.4	3	2.8	3.2
4844396928946380	Lagos	1	1	4	3	1	4	0	4	2	1	4	2	4	2	1	1	3	0	4	1	2	2	1	4	4	1	3	5												2.2	1.6		2.2	3.4
4844442558928840	Lagos	1	1	4	1	1	3	0	2	2	2	2	2	2	5	2	2	2																							2.4			2.6
4844956255526800	Lagos	1	1	4	2	4	2	0	2	4	2	5	5	2	4	4	3	3	1	4	1	2	3	1	4	4	4	3	3												4	1.8		3.2	3.6
4846394188745430	Plateau	0	1	6	2	1	4	0	3	2	4	4	2	3	3	2	1	2																							3			2.2
4846765902055600	Lagos	1	1	4	2	4	2	0	4	2	4	4	2	4	4	2	3	4	0	4	4	4	3	2	4	4	2	3	2	0	1	1	4	4	3	4	4	2	3	2	2.8	3	3.4	3.4	3	3
4847179248648120	Plateau	0	1	6	2	4	4	0	3	2	2	4	2	4	4	3	3	4																							2.6			3.6
4847656671953080	Lagos	1	1	4	1	2	2	0	1	3	2	2	2	2	2	2	2	2	0	2	2	2	2	2	2	2	2	2	2	1	4	3	4	3	3	3	4	3	3	3	2.8	2.4	3	2	2	3.2
4848346145177120	Kaduna	0	1	1	1	2	4	0	4	2	4	4	2	4	3	2	2	4																							2.8			3
4848974425115300	Lagos	1	1	4	1	4	2	0	4	2	1	4	2	4	4	3	3	4																							2.2			3.6
4850457261633680	Lagos	1	1	4	1	2	2	0	3	3	2	4	2	3	3	1	1	2	0	3	3	3	5	4	2	4	2	3	2												2.8	3.6		2	2.6
4850675531659580	Lagos	1	1	4	1	4	3	0	2	2	3	4	1	4	4	2	3	3	0	3	4	1	1	3	4	3	2	3	1	0	3	3	3	1	2	4	4	2	3	1	2.8	2.4	2.4	3.2	2.6	2.8
4850886631642850	Plateau	0	2	4	2	4	3	0	3	2	2	4	2	2	4	2	3	4																							2.6			3
4850978151631570	Lagos	1	1	4	1	4	4	0	4	1	2	4	2	4	4	3	3	3																							2.2			3.4
4851727321544940	Lagos	1	3	4	2	4	4	0	3	3	3	1	3	3	3	2	2	2	1	3	3	1	5	2	3	1	2	2	4												2.6	2.8		2.4	2.4
4851831681516650	Niger	1	2	7	1	1	4	0	2	3	2	2	3	2	2	1	1	1																							2.8			1.4
4854492057950740	Lagos	1	2	2	2	2	3	0	2	3	3	2	3	4	3	3	3	3																							3			3.2
4854859781211310	Lagos	1	1	4	2	1	4	0	4	2	2	3	2	4	4	3	4	5	0	3	3	3	3	3	3	3	3	4	3												2.2	3		4	3.2
4855006674518480	Ondo	0	1	4	1	4	2	0	3	3	2	4	4	2	2	1	2	5	0	3	4	2	4	3	2	2	1	2	4												3.2	3.2		2.4	2.2
4855092261187940	Lagos	1	1	6	2	3	2	0	4	4	1	4	1	2	2	1	1	2																							2.4			1.6
4857561277601160	Lagos	1	1	4	1	2	3	0	3	2	4	3	2	3	3	1	2	2	1	3	4	4	4	4	2	2	2	2	4												2.8	3.8		2.2	2.4
4857675327585930	Plateau	0	1	6	2	1	4	0	4	3	2	4	2	3	3	1	1	1																							2.6			1.8
4858335227552370	Adamawa	0	4	4	2	2	4	0	3	3	3	2	2	3	2	2	2	4	0	3	3	2	1	2	3	3	1	2	3	1	4	2	2	4	2	4	3	3	4	4	2.6	2.2	2.4	2.6	2.4	3.6
4860442330667350	Kano	0	2	2	1	4	4	0	3	3	1	1	1	2	1	1	1	1																							1.8			1.2
4862059177140610	Anambra	1	2	2	2	1	4	0	3	3	3	4	4	4	4	1	3	4	0	3	3	2	4	4	4	4	1	3	3												3.4	3.2		3.2	3
4862952610393130	Lagos	1	1	4	1	2	4	0	4	2	4	3	3	3	4	2	3	2	1	1	1	4	1	1	2	2	2	2	2												2.8	2.4		2.8	2
4863277930385490	Enugu	0	2	4	1	1	4	0	3	3	1	2	2	3	3	1	2	4	0	4	2	2	3	3	3	3	1	2	2	0	4	2	4	1	3	4	4	1	1	2	2.2	2.4	2.4	2.6	2.2	2.4
4864027553653800	Kogi	0	1	4	2	4	4	0	3	3	3	3	1	3	3	2	2	4	0	2	4	4	3	2	3	2	1	1	1												2.6	3.4		2.8	1.6
4864219893597460	Kano	0	2	4	3	2	4	0	1	2	1	2	4	1	1	5	3	2	0	2	3	3	5	4	3	3	3	4	5												2.8	3.8		2.4	3.6
4864776316916670	Lagos	1	1	4	1	1	6	0	3	3	3	3	3	3	3	3	3	3																							3			3
4865451950141120	Kano	0	1	6	2	2	3	0	5	2	4	1	1	5	5	5	3	5	1	5	1	3	4	5	5	5	2	3	5												1.8	2.8		4.6	4
4867085590003360	Lagos	1	2	4	1	3	4	0	3	2	5	4	2	2	3	2	3	5	0	2	3	4	4	3	2	3	1	2	5												3.2	3.6		3	2.6
4867693176629010	Lagos	1	1	4	1	4	2	0	3	3	3	3	3	3	2	2	2	2	0	3	3	3	3	3	3	3	2	2	2												3	3		2.2	2.4
4870830009595100	Lagos	1	1	4	2	1	4	0	3	3	3	3	3	3	3	3	3	3																							3			3
4871240332928660	Abia	0	2	4	1	4	7	0	4	2	4	4	1	1	1	2	2	2	0	4	2	4	3	1	4	4	3	3	5												2.6	2.4		1.6	3.8
4871624569571160	Lagos	1	2	1	3	2	3	0	3	1	4	4	1	2	5	5	4	1	0	2	1	1	4	5	1	1	1	3	1												2.6	3		3.4	1.4
4872063902844610	Imo	0	1	7	1	4	7	0	4	1	2	4	2	4	4	5	3	5																							2.2			4.2
4872859922778330	Lagos	1	1	4	1	4	4	0	4	2	2	4	2	4	4	5	3	5	0	3	1	3	4	2	4	2	1	2	3												2.4	2.6		4.2	2.4
4873079459392610	Edo	0	1	4	1	2	4	0	3	3	4	4	3	4	4	1	2	3	0	3	4	4	4	4	3	3	1	2	2	0	3	2	3	4	3	2	3	2	3	5	3.4	3.8	3	2.8	2.2	3
4873673465979000	Enugu	0	1	7	2	4	3	0	4	2	2	5	2	2	1	3	2	4	0	4	2	3	5	5	4	4	4	3	4												2.6	3.4		2.4	3.8
4874701655915590	Lagos	1	1	4	1	1	2	0	1	4	3	3	3	3	4	2	5	5																							3.6			3.8
4874927515872160	Lagos	1	1	4	1	4	3	0	5	2	1	1	2	1	2	3	3	3																							1.4			2.4
4875456169140440	Bayelsa	0	2	4	2	4	4	0	2	4	3	4	3	2	2	1	2	2	0	3	3	1	5	2	3	2	1	2	2												3.6	2.8		1.8	2
4875483735824450	Katsina	0	2	4	1	2	5	0	3	3	3	3	3	3	3	5	3	5	0	3	1	3	4	4	3	3	4	4	5												3	3		3.8	3.8
4875702425774120	Plateau	0	1	4	1	4	2	0	3	1	3	4	2	4	4	5	3	4																							2.6			4
4875792732433110	Kwara	0	1	4	1	4	4	0	3	2	4	4	1	4	4	3	1	5	1	4	4	3	3	3	3	3	3	3	4												2.8	3		3.4	3.2
4876273389070530	Edo	0	1	5	2	4	3	0	4	4	3	4	2	4	4	4	3	2	0	3	2	4	4	3	4	4	1	2	2	0	3	2	4	4	2	4	4	2	2	2	3	3.2	3	3.4	2.6	2.8
4876671652354780	Lagos	1	1	4	1	4	4	0	3	3	4	5	2	3	4	4	3	4																							3.4			3.6
4877180112312630	Imo	0	1	5	2	4	7	0	3	2	3	4	3	1	2	2	4	3																							3			2.4
4878084512204080	Plateau	0	1	2	2	4	2	0	2	3	2	4	5	4	2	1	3	3																							3.6			2.6
4878174412194830	Plateau	0	2	4	1	4	4	0	3	4	2	1	3	2	2	2	3	4																							2.6			2.6
4878953755501460	Lagos	1	1	4	1	2	4	0	3	3	4	3	2	3	3	3	3	3																							3			3
4879104475441200	Lagos	1	1	4	2	4	4	0	3	3	3	3	3	1	1	1	2	3	0	3	3	3	1	5	1	1	5	2	5	1	5	5	3	3	3	5	5	4	5	5	3	3	3	1.6	2.8	4.8
4879805455431410	Lagos	1	1	3	1	2	4	0	2	2	1	5	2	3	3	1	2	3	0	3	3	2	5	3	2	3	1	2	2												2.8	3.2		2.4	2
4879821792028820	Benue	0	1	2	1	2	5	0	3	3	4	4	2	4	5	3	4	4	1	3	3	4	4	4	3	5	3	2	4												3.2	3.6		4	3.4
4880680998648820	Kaduna	0	2	5	1	4	4	0	4	2	4	5	1	4	4	4	4	4	1	1	1	2	5	1	5	5	3	4	4												2.8	2.8		4	4.2
4881306755253790	Lagos	1	1	4	1	4	4	0	3	3	3	3	3	3	3	1	1	2																							3			2
4881655445212320	Osun	0	1	6	1	4	4	0	5	5	2	5	1	2	2	1	3	5	0	5	4	1	5	1	1	1	2	3	2	0	5	2	1	5	4	5	2	3	4	4	2.8	2.4	2.6	2.6	1.8	3.6
4882989708420320	Lagos	1	1	4	1	4	3	0	2	4	2	4	4	2	2	1	2	4	0	3	3	3	4	3	4	2	1	3	3												3.6	3.2		2.2	2.6
4883225538402940	Lagos	1	1	4	2	1	4	0	3	3	2	3	4	3	3	1	1	2	0	2	1	2	4	5	2	1	5	2	2	0	1	5	3	2	5	1	1	2	2	2	3	3.2	4	2	2.4	1.6
4883741821689720	Lagos	1	1	4	1	1	4	0	3	2	4	4	2	2	2	2	2	4	0	3	4	4	4	2	2	2	1	2	3												3	3.4		2.4	2
4884585431560950	Enugu	0	1	4	3	4	3	0	3	3	3	4	3	3	3	4	1	1	0	3	3	4	1	2	4	3	1	1	1												3.2	2.6		2.4	2
4884685658248240	Lagos	1	2	4	1	1	4	0	3	2	4	4	2	2	2	2	2	4	0	3	3	2	4	3	2	2	2	2	2												3	3		2.4	2
4887535261256740	Lagos	1	1	4	1	1	4	0	3	3	3	3	3	2	3	3	3	3																							3			2.8
4887954861250070	Enugu	0	3	4	2	4	4	0	1	5	5	5	2	2	2	1	1	1	0	3	4	4	4	4	2	2	1	2	5												4.4	3.8		1.4	2.4
4888130767873710	Lagos	1	2	4	2	4	4	0	3	2	3	3	3	3	4	3	3	3																							2.8			3.2
4889059537805750	Delta	0	1	1	1	1	3	0	3	2	1	4	2	2	2	1	2	3	0	4	3	2	4	4	2	2	1	2	3												2.4	3		2	2
4889219951090740	Plateau	0	1	4	1	4	5	0	3	3	1	3	1	4	4	3	3	3																							2.2			3.4
4889270414438530	Benue	0	1	4	1	2	4	0	3	2	4	3	4	4	4	3	4	4																							3.2			3.8
4890439554334930	Zamfara	0	2	4	1	2	4	0	4	2	1	4	4	4	3	1	3	5	0	3	1	3	1	4	3	3	1	4	5	0	4	2	2	3	4	3	4	2	4	5	2.6	2.4	2.6	3.2	3.2	3.6
4892810414084890	Lagos	1	2	4	1	4	4	0	2	1	1	1	1	1	4	1	3	4	1	1	2	2	3	3	2	1	2	2	3												1.6	3		2.6	2
4895867743790980	Lagos	1	1	4	1	4	2	0	3	3	3	3	4	3	2	2	2	1																							3.2			2
4896177747092920	Rivers	1	2	1	2	4	3	0	3	4	4	5	1	1	4	4	3	4																							3.4			3.2
4896510260393870	Federal Capital Territory	0	4	3	1	4	6	0	1	1	1	4	2	1	1	3	3	4																							2.6			2.4
4897067973659760	Plateau	0	1	6	1	4	4	0	4	4	4	4	2	4	4	4	4	4																							3.2			4
4897672396950360	Lagos	1	1	4	1	2	2	0	3	3	2	2	2	2	3	3	3	4	1	4	3	4	4	2	4	4	5	2	3												2.4	3		3	3.6
4898490386873830	Cross River	0	1	3	2	4	4	0	2	2	3	4	2	3	3	2	3	4																							3			3
4898773883518940	Lagos	1	1	4	2	1	4	0	2	2	4	4	4	4	3	1	2	1	1	1	2	2	2	2	4	2	3	3	4												3.6	2.6		2.2	3.2
4899644226742030	Abia	0	1	4	2	3	4	0	3	3	3	3	3	2	2	1	1	1	0	1	5	4	3	5	3	3	3	3	3												3	4.4		1.4	3
4900040766720040	Lagos	1	1	4	1	4	2	0	3	3	4	1	4	2	2	1	2	4	0	3	4	4	1	5	2	3	2	1	3												3	3.4		2.2	2.2
4901180316637760	Lagos	1	1	4	1	3	4	0	4	2	3	4	2	3	3	1	2	4	0	4	2	4	4	2	3	3	3	3	5	0	3	2	4	4	2	2	3	1	2	5	2.6	2.8	3	2.6	3.4	2.6
4903068599717040	Jigawa	0	2	5	2	4	4	0	3	3	4	4	2	3	3	2	3	3	1	3	2	4	4	2	4	4	3	4	4												3.2	3		2.8	3.8
4903918712986250	Ogun	0	1	4	2	4	4	0	3	1	3	4	1	4	4	3	3	4																							2.4			3.6
4904523789610590	Lagos	1	1	4	1	2	2	0	1	1	4	2	3	4	4	5	5	5	0	4	2	3	4	4	4	4	4	3	5												3	3		4.6	4
4906481006051640	Plateau	0	1	6	1	4	4	0	3	3	3	3	3	3	2	1	3	2																							3			2.2
4907183922634480	Lagos	1	2	4	1	4	5	0	3	2	3	4	2	4	4	3	2	2	0	4	1	2	2	2	2	2	2	2	3												2.8	1.8		3	2.2
4908789915800230	Kwara	0	1	4	2	2	3	0	4	2	3	4	3	4	4	4	4	5	0	3	3	3	1	2	3	3	3	4	5	0	4	3	3	4	2	3	3	4	3	5	2.8	2.4	2.8	4.2	3.6	3.6
4908857165820620	Oyo	0	1	4	2	4	3	0	3	4	3	4	2	4	4	4	4	4	1	4	1	2	4	2	4	4	4	4	4	0	3	3	3	3	2	3	4	4	4	5	3.2	2.2	2.8	4	4	4
4909215429122890	Lagos	1	1	4	1	2	2	0	3	3	3	5	2	3	3	2	3	5																							3.2			3.2
4910222222342640	Lagos	1	1	2	2	4	3	0	3	3	4	3	3	4	4	1	2	4	0	3	3	3	4	3	4	3	2	2	3	0	3	3	1	4	2	3	3	1	2	3	3.2	3.2	2.6	3	2.8	2.4
4911305042255710	Lagos	1	1	4	1	4	4	0	1	4	1	2	3	2	3	5	5	5	1	4	3	4	4	3	4	4	4	4	3												3	3.2		4	3.8
4912242255466670	Lagos	1	3	4	1	4	4	0	2	3	3	4	3	4	3	1	1	2	0	4	3	3	3	3	2	3	4	4	5												3.4	2.8		2.2	3.6
4912580545427740	Lagos	1	1	1	1	1	4	0	4	4	1	5	3	1	1	1	2	3	0	3	2	1	5	2	2	2	1	2	3	0	3	4	2	5	3	2	2	2	3	2	3	2.6	3.4	1.6	2	2.2
4913429762000640	Borno	0	1	5	3	3	4	0	3	3	2	3	2	3	3	3	4	5	0	3	3	2	3	2	2	2	5	5	5												2.6	2.6		3.6	3.8
4913444175341790	Lagos	1	1	7	1	4	4	0	4	3	3	3	3	3	3	4	2	4																							2.8			3.2
4913509238683080	Ebonyi	0	3	2	1	4	4	0	3	3	1	5	3	1	2	1	2	2	0	3	2	2	5	1	2	3	1	1	2												3	2.6		1.6	1.8
4914144731952100	Lagos	1	1	4	1	4	2	0	2	4	1	4	4	1	1	1	2	3	0	2	3	2	3	3	3	3	1	2	3	0	3	3	2	3	3	3	3	1	3	3	3.4	3	2.8	1.6	2.4	2.6
4914189658593130	Lagos	1	2	4	1	2	4	0	2	3	5	5	5	3	3	2	3	3																							4.4			2.8
4914411281903780	Ogun	0	3	4	1	1	4	0	1	2	5	5	1	4	4	3	5	5	0	5	1	4	1	2	5	5	5	4	5												3.6	1.8		4.2	4.8
4914688821931650	Federal Capital Territory	0	1	6	2	4	5	0	3	3	3	2	2	2	2	1	2	2	0	3	4	1	5	3	5	1	1	1	1												2.6	3.2		1.8	1.8
4915846115133130	Ogun	0	1	4	2	4	2	0	3	2	3	4	4	4	4	2	2	3	0	4	2	3	4	2	4	2	3	3	4												3.2	2.6		3	3.2
4916298858394220	Lagos	1	1	4	1	1	4	0	3	3	1	4	1	4	3	1	2	3																							2.4			2.6
4920010498031690	Kaduna	0	1	4	1	2	4	0	3	1	3	3	2	4	4	4	3	3	1	1	1	2	4	1	5	5	3	5	5												2.4	2.6		3.6	4.6
4922339947785490	Lagos	1	1	4	1	4	4	0	4	4	4	4	2	4	4	3	4	4	0	4	2	3	4	3	4	4	1	2	2												3.2	2.8		3.8	2.6
4923641221003210	Ebonyi	0	2	2	1	1	4	0	2	2	4	4	2	4	4	3	2	2	0	3	2	2	1	2	2	1	2	2	2	0	4	2	2	4	2	4	4	2	3	3	3.2	2	2.4	3	1.8	3.2
4924006167618160	Lagos	1	1	4	1	2	4	0	2	4	2	4	2	2	2	5	5	5	0	2	3	2	4	3	2	2	1	1	2												3.2	3.2		3.8	1.6
4924181800939480	Lagos	1	2	4	1	2	3	0	3	3	3	4	4	3	3	1	3	4	0	3	3	3	1	1	4	4	3	3	4	1	4	2	2	4	2	4	4	4	4	4	3.4	2.2	2.4	2.8	3.6	4
4924221694257010	Benue	0	1	5	2	1	4	0	4	2	3	4	2	3	4	4	2	4	0	4	3	4	4	2	2	3	3	3	3	1	4	4	4	4	2	2	3	3	3	3	2.6	3	3.2	3.4	2.8	2.8
4924241684262450	Lagos	1	2	4	1	2	3	0	3	4	4	4	2	3	2	4	3	1	1	4	1	2	5	2	3	4	3	2	1												3.4	2.4		2.6	2.6
4924277204282900	Lagos	1	1	4	1	4	4	0	4	2	2	5	2	3	2	1	2	2	1	4	2	2	4	1	4	4	4	3	4	1	1	1	2	5	1	5	5	5	4	5	2.6	2.2	2.8	2	3.8	4.8
4926021290776420	Kano	0	1	7	1	2	4	0	3	1	2	5	1	3	4	2	3	5	1	4	2	2	3	2	4	5	4	3	4	1	5	1	1	4	1	5	5	5	4	5	2.4	2.2	1.6	3.4	4	4.8
4926675374018050	Kaduna	0	3	4	1	2	4	0	3	2	4	4	4	4	3	3	3	5	0	2	2	3	5	4	4	3	4	4	5												3.4	3.6		3.6	4
4927245427287490	Lagos	1	1	4	1	1	4	0	2	1	1	2	4	3	3	2	2	1																							2.4			2.2
4927843413893520	Zamfara	0	1	4	1	2	2	0	3	3	1	1	1	1	1	1	1	5	0	3	3	1	1	5	1	1	1	2	5	0	3	3	1	1	5	1	2	1	3	5	1.8	2.6	2.6	1.8	2	2.4
4929459663745490	Lagos	1	1	4	1	4	2	0	4	4	2	4	2	4	2	3	3	3	0	4	4	4	4	2	4	3	3	3	4												2.8	3.2		3	3.4
4929592413770590	Lagos	1	1	4	1	2	3	0	3	2	3	4	3	3	3	1	2	2																							3			2.2
4929735573727600	Lagos	1	1	4	1	4	4	0	4	2	4	4	2	4	4	2	2	4	0	3	2	3	4	2	3	3	1	1	4												2.8	2.8		3.2	2.4
4931304830213110	Kaduna	0	1	2	1	2	4	0	4	2	4	4	2	4	5	5	4	4	0	3	1	4	5	1	5	5	3	2	2	1	5	1	3	5	1	5	4	4	3	4	2.8	2.8	2.2	4.4	3.4	4
4932682980084230	Lagos	1	1	1	2	4	2	0	2	3	4	4	2	4	4	2	4	2																							3.4			3.2
4933181590046690	Lagos	1	1	4	2	4	4	0	3	3	3	4	3	3	3	2	1	4	0	3	3	3	4	3	3	3	2	3	3	0	3	3	3	4	2	3	3	2	2	3	3.2	3.2	3	2.6	2.8	2.6
4933435106686800	Kano	0	1	4	1	2	4	0	3	3	1	5	5	2	2	1	2	3	0	3	3	2	5	4	3	4	3	1	3	1	3	3	2	1	4	2	2	2	2	4	3.4	3.4	2.6	2	2.8	2.4
4934941903207140	Lagos	1	1	4	1	4	4	0	3	4	4	4	4	4	4	3	2	2	1	3	4	3	4	2	4	4	3	3	2												3.8	3.2		3	3.2
4937372439629450	Lagos	1	5	4	2	2	6	0	1	5	5	5	5	1	1	5	5	5																							5			3.4
4937449946293180	Lagos	1	1	4	1	4	2	0	1	2	3	2	3	4	3	1	4	5	0	2	2	2	1	1	4	4	4	2	4												3	2		3.4	3.6
4938591776171130	Lagos	1	1	1	1	4	4	0	3	4	2	4	1	2	2	1	1	3	1	4	3	3	5	1	2	3	3	3	5												2.8	2.8		1.8	3.2
4940987092591970	Delta	0	1	8	1	4	3	0	4	2	2	2	1	4	4	2	3	5	0	5	1	2	1	1	5	5	5	4	5	0	4	1	2	1	2	4	4	5	4	4	1.8	1.2	1.6	3.6	4.8	4.2
4941394552558710	Delta	0	2	6	2	4	4	0	4	4	5	5	3	4	2	1	3	3	0	3	2	1	5	5	4	2	1	3	4	0	3	2	4	5	5	4	1	1	4	5	3.8	3.2	3.8	2.6	2.8	3
4941426219202200	Lagos	1	3	3	1	4	2	0	3	3	5	4	1	4	5	3	4	3																							3.2			3.8
4944144302270410	Rivers	1	2	1	1	4	4	0	3	3	3	3	3	3	3	1	2	2	0	4	2	2	2	2	2	2	1	3	3	0	4	2	2	4	2	2	2	1	3	3	3	2	2.4	2.2	2.2	2.2
4945801462120030	Osun	0	4	6	1	4	3	0	2	4	2	5	4	2	2	2	2	4	0	1	5	1	5	5	3	3	1	2	5												3.8	4.2		2.4	2.8
4946390445373240	Imo	0	2	6	1	4	4	0	3	2	4	4	3	3	4	1	2	3	0	3	2	1	4	2	1	1	2	2	3	1	4	1	4	1	1	1	1	1	1	5	3.2	2.4	1.8	2.6	1.8	1.8
4946877265346080	Rivers	1	1	4	2	1	4	0	3	2	4	4	1	1	3	1	4	5	0	4	2	3	4	2	4	4	4	3	5	1	2	2	2	3	2	4	4	4	2	3	2.8	2.6	2.6	2.8	4	3.4
4948352698529260	Imo	0	1	3	1	1	5	0	1	1	2	4	5	2	2	1	1	2																							3.4			1.6
4949890661711320	Lagos	1	1	4	1	4	2	0	4	1	4	4	2	4	4	4	3	4	0	4	2	5	4	2	4	4	4	4	4												2.6	3		3.8	4
4951109894912800	Lagos	1	1	6	1	4	4	0	4	4	5	4	2	4	4	4	3	4	0	4	2	4	4	4	4	4	1	2	3												3.4	3.2		3.8	2.8
4951229541595530	Plateau	0	3	4	1	4	4	0	2	2	2	4	2	2	2	2	2	3																							2.8			2.2
4952826408084900	Oyo	0	1	4	2	4	4	0	3	3	4	4	3	4	3	3	2	4	0	3	4	3	4	3	4	1	2	3	4												3.4	3.4		3.2	2.8
4953896214676340	Plateau	0	3	7	2	4	4	0	3	5	3	3	3	1	1	1	4	1	0	2	4	2	2	4	2	2	1	1	3	0	3	3	3	3	3	3	3	3	4	3	3.4	3.2	3	1.6	1.8	3.2
4954615124550570	Lagos	1	1	4	1	3	6	0	5	1	3	5	3	4	3	1	1	1	0	3	2	4	1	1	2	2	1	3	3	0	3	1	2	1	4	3	3	1	3	3	2.6	2.2	2.2	2	2.2	2.6
4954776137888160	Lagos	1	2	4	2	4	4	0	3	3	3	3	3	3	3	3	3	3																							3			3
4956165797748430	Plateau	0	2	4	1	4	4	0	3	3	3	3	3	2	3	1	1	1																							3			1.6
4956809580998100	Edo	0	2	6	2	3	4	0	3	3	3	4	3	3	3	2	2	4	0	3	1	4	4	1	4	4	5	4	5												3.2	2.6		2.8	4.4
4957002261000820	Lagos	1	1	4	2	4	4	0	2	4	3	4	3	4	3	2	3	5	0	4	3	3	3	2	4	2	1	2	3												3.6	2.6		3.4	2.4
4957420601018030	Borno	0	5	4	2	2	4	0	3	3	2	4	3	4	4	2	3	4	0	3	3	2	4	3	3	3	2	3	3												3	3		3.4	2.8
4959838027380480	Kano	0	2	4	2	2	4	0	3	3	4	3	3	3	3	4	1	1	0	3	4	4	4	2	2	3	1	1	3												3.2	3.4		2.4	2
4961935730483440	Lagos	1	1	4	1	4	4	0	4	1	1	3	1	4	4	4	3	5	0	4	3	3	5	4	2	2	1	2	2	0	3	3	4	1	3	1	2	1	1	2	1.6	3.4	2.8	4	1.8	1.4
4962747590404920	Lagos	1	2	3	1	5	4	0	3	3	3	4	4	3	4	3	3	4																							3.4			3.4
4964177616939620	Oyo	0	2	4	1	4	2	0	2	4	4	4	2	2	3	2	3	3	0	2	2	4	4	2	2	2	2	2	2												3.6	3.2		2.6	2
4964189980314510	Lagos	1	1	2	2	4	2	0	4	2	2	4	4	2	2	1	4	5	0	2	4	2	4	4	3	4	1	3	4												2.8	3.6		2.8	3
4964855390215260	Anambra	1	4	3	1	1	5	0	4	2	4	5	2	4	3	4	3	4																							3			3.6
4966833833336640	Lagos	1	1	4	1	4	2	0	3	3	3	3	3	4	4	3	4	4	0	3	3	3	3	3	3	3	1	2	3												3	3		3.8	2.4
4967401056643240	Kano	0	1	2	2	2	4	0	5	5	5	5	5	5	5	5	5	5	0	1	1	1	4	1	1	1	1	1	3	0	3	3	3	3	3	3	3	2	2	2	4.2	2.4	3	5	1.4	2.4
4967946773237330	Oyo	0	1	4	1	4	4	0	3	2	1	1	2	1	3	1	2	5																							1.8			2.4
4968987083146330	Lagos	1	1	4	1	2	2	0	3	2	2	3	2	4	4	3	3	4																							2.4			3.6
4974268562628540	Lagos	1	1	4	1	1	4	0	4	2	2	4	4	2	4	4	5	3	1	4	4	1	4	1	3	2	2	1	1												2.8	2.4		3.6	1.8
4976080372411700	Lagos	1	1	4	1	4	4	0	4	2	3	4	2	4	4	2	2	2	1	4	4	3	4	2	4	4	4	5	5	1	5	2	1	4	1	5	5	5	5	4	2.6	3	1.8	2.8	4.4	4.8
4977680248922960	Lagos	1	1	4	2	4	3	0	1	1	1	1	1	4	4	5	5	5																							1.8			4.6
4981838425200000	Lagos	1	1	2	1	4	4	0	3	3	1	5	3	3	3	2	3	4	0	3	3	2	5	2	4	4	3	4	4												3	3		3	3.8
4984283864961760	Cross River	0	2	8	2	4	4	0	2	4	4	4	4	3	3	1	2	2																							4			2.2
4984883524879620	Delta	0	2	6	2	1	3	0	2	4	4	4	4	4	3	1	1	5	0	2	4	2	5	4	4	2	1	3	4												4	3.8		2.8	2.8
4989308404413960	Plateau	0	1	4	1	4	4	0	4	2	4	4	2	4	1	4	4	4																							2.8			3.4
4990974084254860	Niger	1	2	4	1	4	4	0	2	1	4	4	2	1	1	1	4	5	0	2	3	5	4	2	2	4	1	3	4	0	3	2	5	4	4	2	5	1	3	4	3	3.6	3.6	2.4	2.8	3
4991352370875420	Imo	0	2	4	2	1	4	0	3	2	2	4	2	3	3	1	3	5	0	3	2	2	4	2	3	3	3	3	5	0	4	2	4	3	2	3	3	3	3	5	2.6	2.6	2.6	3	3.4	3.4
4993091687419220	Oyo	0	2	8	2	1	7	0	4	2	4	4	2	3	3	2	2	4	0	4	4	3	4	3	3	3	1	2	2												2.8	3.2		2.8	2.2
4993877093980480	Anambra	1	1	4	2	1	2	0	2	4	4	4	2	4	4	1	2	3	0	2	1	2	4	4	2	2	1	1	3												3.6	3		2.8	1.8
4995433213803130	Lagos	1	1	4	2	1	2	0	2	1	2	2	1	4	4	2	5	2																							2			3.4
4995533850466300	Oyo	0	1	1	1	4	3	0	3	3	2	1	2	2	3	3	3	5	0	4	2	3	4	3	4	3	2	2	4	0	1	1	2	2	1	4	4	4	3	4	2.2	2.8	2.2	3.2	3	3.8
4996849250402210	Oyo	0	2	8	1	4	4	0	4	2	3	4	1	4	4	3	3	4	1	5	1	1	1	1	4	4	5	5	5												2.4	1		3.6	4.6
4999625536728010	Lagos	1	2	4	1	3	3	0	4	4	5	4	4	4	3	4	4	4	1	1	3	2	4	3	1	2	1	2	4												3.8	3.4		3.8	2
4999670846763690	Plateau	0	2	4	2	1	4	0	3	3	3	3	2	2	3	4	2	4																							2.8			3
5001194373278560	Kaduna	0	1	4	1	4	3	0	3	2	4	4	2	3	2	1	1	2	0	3	3	3	4	2	4	2	2	2	3												3	3		1.8	2.6
5002324793132260	Cross River	0	1	4	2	4	2	0	3	3	3	4	2	5	5	5	5	5	0	4	1	4	3	1	4	4	5	4	5												3	2.2		5	4.4
5002634823094420	Lagos	1	1	2	1	2	4	0	4	1	4	4	2	4	4	2	3	4	1	4	1	3	4	1	5	5	3	4	4												2.6	2.2		3.4	4.2
5003750349689430	Lagos	1	1	4	2	4	3	0	4	1	4	4	2	4	5	3	1	2	1	1	4	2	4	1	4	4	4	2	4	1	1	5	2	2	3	5	5	5	4	5	2.6	3.2	3.4	3	3.6	4.8
5004335246264780	Lagos	1	2	4	1	1	3	0	4	2	4	4	2	4	4	3	3	3																							2.8			3.4
5005091979501540	Kebbi	0	2	6	1	2	3	0	3	3	3	3	3	3	3	1	2	4	0	1	2	2	2	2	4	4	3	5	5	0	1	2	2	2	2	4	4	4	5	5	3	2.6	2.6	2.6	4.2	4.4
5012897185406980	Delta	0	2	8	2	1	3	0	4	5	4	5	1	4	4	2	5	4																							3.4			3.8
5013371532020050	Lagos	1	2	4	2	4	4	0	2	4	4	4	2	2	2	5	2	5	0	2	2	4	1	2	2	3	1	1	1	0	3	2	4	2	2	1	1	1	3	4	3.6	2.6	2.6	3.2	1.6	2
5013594411998570	Lagos	1	1	3	1	4	4	0	3	2	5	1	3	2	2	2	1	3	0	5	2	5	1	2	2	2	3	3	3	0	3	3	2	5	2	1	1	2	2	1	2.8	2.2	3	2	2.6	1.4
5014487085241990	Lagos	1	2	4	1	4	4	0	3	1	2	3	3	4	3	1	2	3	1	4	3	2	3	4	4	4	3	2	3	1	4	2	2	3	1	4	4	2	4	4	2.4	2.8	2	2.6	3.2	3.6
5021479937874200	Anambra	1	1	8	1	1	4	0	4	2	4	4	3	3	4	4	4	4	0	3	2	3	4	3	3	3	3	4	4	0	4	2	3	3	3	3	4	3	3	3	3	3	2.6	3.8	3.4	3.2
5030661743610880	Lagos	1	1	1	1	4	2	0	1	5	1	4	5	1	1	1	1	1	0	1	5	1	5	5	1	1	1	2	2	0	1	5	1	5	5	1	1	1	3	4	4	4.2	4.2	1	1.4	2
5032095446802190	Zamfara	0	2	4	1	2	4	0	4	2	4	4	4	3	3	1	2	3	0	4	2	4	4	4	2	2	1	2	3	0	1	1	4	4	2	4	2	2	2	3	3.2	3.2	3.2	2.4	2	2.6
5035832689781940	Katsina	0	2	6	1	3	4	0	3	3	1	5	2	2	2	1	2	4	0	2	3	1	1	3	2	2	1	2	2												2.8	2.4		2.2	1.8
5044418182243330	Lagos	1	1	4	1	4	3	0	3	3	3	3	3	3	3	3	3	3																							3			3
5045077942188960	Anambra	1	1	4	1	1	2	0	5	2	2	2	2	3	4	3	4	3	1	2	2	2	4	2	4	4	2	3	4												1.8	2.8		3.4	3.4
5046180715394640	Kaduna	0	2	8	1	4	5	0	2	4	2	4	4	3	2	2	2	3																							3.6			2.4
5047604625271760	Lagos	1	1	4	1	1	4	0	4	2	2	4	2	5	5	5	4	5	0	1	1	1	1	1	1	1	1	1	2	0	4	2	3	4	3	4	4	4	2	3	2.4	1.8	2.8	4.8	1.2	3.4
5048280698538670	Plateau	0	1	4	2	4	3	0	3	3	3	3	4	3	3	1	2	2																							3.2			2.2
5048666831832960	Enugu	0	1	6	2	1	4	0	2	3	4	4	2	2	2	1	2	2	0	3	3	3	1	3	3	3	3	2	2												3.4	2.6		1.8	2.6
5051537794866510	Lagos	1	1	4	1	4	4	0	3	2	4	3	2	4	4	2	3	4	1	4	1	2	2	1	4	4	3	3	4	1	4	2	2	3	2	4	4	3	3	4	2.8	1.6	2.2	3.4	3.6	3.6
5051857224834560	Kaduna	0	1	8	1	2	4	0	4	2	4	4	2	4	4	1	1	3	1	4	2	4	4	1	1	1	4	4	5	1	4	2	3	2	2	4	4	4	4	4	2.8	2.6	2.2	2.6	3	4
5053069028071710	Adamawa	0	1	4	2	4	4	0	1	4	1	5	2	5	5	1	2	3	1	4	1	1	5	1	2	5	4	4	5												3.4	2		3.2	4
5054165847935470	Lagos	1	1	1	1	2	4	0	4	4	2	4	2	4	3	4	1	2																							2.8			2.8
5056446484375310	Lagos	1	1	4	1	1	2	0	3	3	3	3	3	3	3	2	2	2	0	3	3	3	4	3	3	3	2	2	2												3	3.2		2.4	2.4
5057045734325160	Federal Capital Territory	0	3	2	1	4	7	0	2	4	2	4	2	4	4	2	2	2	0	3	3	3	4	4	1	4	2	3	2	0	3	4	4	5	2	2	2	1	2	5	3.2	3.4	3.6	2.8	2.4	2.4
5057365964274840	Lagos	1	1	4	2	4	4	0	4	2	4	4	2	4	4	3	3	3	0	4	2	4	4	2	4	4	3	3	3												2.8	2.8		3.4	3.4
5060555543973750	Plateau	0	3	4	1	2	6	0	3	3	5	4	3	3	3	1	1	4																							3.6			2.4
5060676270664870	Ekiti	0	4	4	3	4	2	0	3	3	4	2	1	5	5	5	5	5	1	5	1	4	5	4	5	5	5	4	5												2.6	3		5	4.8
5063397073688400	Rivers	1	1	6	2	3	3	0	2	2	3	3	2	2	2	1	1	1																							2.8			1.4
5064084053619490	Lagos	1	1	4	1	1	2	0	3	3	3	2	3	2	2	2	3	4	0	3	3	4	4	3	2	2	5	2	4												2.8	3.4		2.6	3
5064311360263220	Akwa Ibom	0	1	4	3	4	4	0	3	3	2	4	3	3	3	1	3	4	0	3	3	1	4	3	3	1	1	3	3	0	3	3	2	4	3	4	3	1	3	4	3	2.8	3	2.8	2.2	3
5064977936867440	Lagos	1	1	4	2	4	3	0	3	3	4	3	4	3	3	2	1	5	0	4	4	3	4	3	4	4	2	3	4	0	3	3	2	4	4	3	3	2	3	3	3.4	3.2	3.2	2.8	3.4	2.8
5066594980036210	Plateau	0	4	5	2	1	4	0	1	5	1	5	5	2	1	1	1	1																							4.2			1.2
5068672866494710	Federal Capital Territory	0	2	4	1	4	4	0	2	4	2	1	4	2	2	1	1	3																							3			1.8
5069536546407500	Lagos	1	1	4	1	4	7	0	4	2	4	4	2	4	4	3	3	3	0	4	2	4	4	2	4	4	3	4	4												2.8	2.8		3.4	3.8
5072905619389730	Borno	0	2	4	1	2	4	0	4	4	5	5	5	4	2	2	3	3	1	4	1	1	4	1	4	5	2	3	4												4.2	1.8		2.8	3.6
5078884225473320	Lagos	1	1	7	2	2	2	0	4	4	4	5	2	4	4	4	3	5																							3.4			4
5080793241950140	Plateau	0	2	4	1	4	4	0	4	2	4	4	3	2	2	3	2	3																							3			2.4
5082053075139590	Kano	0	1	4	1	2	4	0	4	2	2	4	2	4	4	1	2	3	0	4	2	1	1	2	4	3	1	2	3												2.4	1.6		2.8	2.6
5082083721802720	Federal Capital Territory	0	4	4	1	4	4	0	3	3	3	3	3	1	1	2	3	4	0	3	3	3	4	4	3	3	3	3	4												3	3.4		2.2	3.2
5089452987750920	Federal Capital Territory	0	1	4	2	4	7	0	1	4	3	2	3	2	3																										3.4			2.5
5089916004365790	Lagos	1	1	4	1	2	7	0	3	3	3	3	3	3	3	3	3	3	0	2	2	3	3	2	3	3	3	4	3												3	2.8		3	3.2
5090728230974310	Osun	0	3	4	1	4	3	0	4	2	4	4	4	4	4	4	4	5	0	1	1	4	4	2	4	1	4	5	5												3.2	3.2		4.2	3.8
5094127407284070	Lagos	1	1	4	1	2	3	0	4	4	2	4	2	4	4	3	3	4	0	4	2	3	4	2	4	4	3	4	5	1	4	2	3	4	2	4	4	4	4	5	2.8	2.6	2.6	3.6	4	4.2
5097841173576860	Lagos	1	1	4	2	4	4	0	5	5	3	4	1	4	5	5	4	5																							2.8			4.6
5104725952889050	Lagos	1	1	4	1	2	2	0	4	4	4	4	4	4	4	4	3	3																							3.6			3.6
5105983442767460	Lagos	1	1	4	1	4	2	0	4	2	2	3	2	4	4	4	3	3	0	4	2	3	2	2	4	3	4	3	4												2.2	2.2		3.6	3.6
5107911755891170	Plateau	0	2	4	1	4	3	0	3	1	4	5	3	4	4	4	3	3																							3.2			3.6
5113397165355940	Lagos	1	3	6	1	4	4	0	5	1	5	2	2	4	4	4	4	5	0	5	1	5	4	1	5	5	5	5	5												2.2	2.4		4.2	5
5115533878462930	Oyo	0	1	4	1	2	2	0	4	2	3	4	1	3	4	2	2	3																							2.4			2.8
5115928841769990	Plateau	0	1	4	2	1	4	0	3	3	3	3	3	3	3	4	4	4																							3			3.6
5118661068144660	Kwara	0	1	5	2	2	4	0	3	3	2	4	3	3	4	1	3	3	0	3	2	4	5	2	2	4	3	4	3												3	3.2		2.8	3.2
5129072417121350	Lagos	1	1	4	1	2	4	0	4	2	2	2	2	4	3	5	5	4																							2			4.2
5131169646917490	Plateau	0	1	4	1	4	3	0	3	4	3	1	1	4	4	1	2	1																							2.4			2.4
5133936706616870	Lagos	1	3	4	2	1	3	0	4	3	4	4	2	4	4	3	3	3	0	4	4	4	4	4	4	4	3	3	3	1	4	2	3	4	3	4	4	3	4	3	3	3.6	2.8	3.4	3.4	3.6
5136413346386700	Edo	0	2	8	1	4	7	0	3	3	3	1	1	2	1	1	2	2	0	3	4	2	4	4	3	3	1	1	2												2.2	3.4		1.6	2
5142751299088330	Plateau	0	2	4	1	4	4	0	3	3	4	3	3	2	2	2	3	3																							3.2			2.4
5145531485460380	Lagos	1	1	4	1	4	4	0	3	4	3	4	2	3	2	1	2	2																							3.2			2
5145894548758250	Lagos	1	2	8	1	4	4	0	3	3	2	1	5	3	3	1	4	4																							2.8			3
5149082098454640	Kwara	0	2	4	2	2	5	0	2	3	2	4	2	4	3	2	3	4	0	4	3	2	3	2	4	4	4	3	4												3	2.4		3.2	3.8
5154150414600170	Kano	0	2	4	2	2	7	0	3	1	1	3	1	3	1	1	3	4	1	5	1	1	3	1	3	5	4	3	4												1.8	1.4		2.4	3.8
5156190257744070	Rivers	1	1	8	2	4	4	0	2	2	3	5	2	2	1	1	1	5	0	2	4	1	5	3	5	1	1	2	2	0	3	3	3	3	3	3	3	1	3	3	3.2	3.4	3	2	2.2	2.6
5161682997193720	Abia	0	1	4	1	3	3	0	1	4	3	3	3	3	3	2	3	4	0	1	2	4	4	2	3	4	5	4	5	0	1	2	1	2	2	1	1	2	4	5	3.6	3.4	2.4	3	4.2	2.6
5162813853748750	Lagos	1	1	4	2	1	2	0	3	2	3	4	5	3	1	1	1	2	0	3	1	3	1	1	3	1	1	2	5												3.4	1.8		1.6	2.4
5163727600344320	Bauchi	1	4	5	1	2	3	0	5	1	4	4	1	5	5	5	3	4	0	5	1	4	5	1	2	5	4	3	5												2.2	2.4		4.4	3.8
5164116246936580	Adamawa	0	2	4	1	4	4	0	2	3	1	4	2	3	2	1	2	4																							2.8			2.4
5164531020243700	Lagos	1	1	4	1	4	2	0	4	3	2	2	2	4	4	1	3	5																							2.2			3.4
5164586906889090	Lagos	1	1	4	1	4	3	0	4	2	3	3	2	3	2	3	3	4	0	1	3	2	3	3	3	1	3	4	3	0	4	3	3	3	3	4	4	3	3	3	2.4	3.2	2.8	3	2.8	3.4
5173904142674700	Lagos	1	1	4	1	4	2	0	2	2	3	5	2	2	2	3	3	4																							3.2			2.8
5178119205559490	Edo	0	2	4	1	4	4	0	3	1	2	4	2	5	4	2	3	5	0	4	5	5	4	1	4	4	2	4	4												2.4	3.4		3.8	3.6
5178496692201710	Lagos	1	1	1	1	1	2	0	2	3	4	4	3	4	4	3	3	4																							3.6			3.6
5182426708467990	Lagos	1	1	4	1	4	7	0	2	4	2	4	2	1	4	1	3	5																							3.2			2.8
5182440278439290	Lagos	1	2	4	2	4	7	0	3	3	4	4	3	3	3	1	5	4	1	4	2	4	4	4	4	4	5	5	5	1	4	2	2	4	1	5	5	4	5	5	3.4	3.2	2.2	3.2	4.6	4.8
5187752024587400	Akwa Ibom	0	3	1	1	4	3	0	4	2	2	2	2	3	1	1	2	4																							2			2.2
5188224817873770	Lagos	1	1	4	1	1	3	0	1	1	5	5	2	5	5	4	2	2	0	4	2	4	4	2	4	4	5	4	5												3.6	2.8		3.6	4.4
5190687710946060	Imo	0	2	5	2	4	3	0	3	4	2	5	3	3	3	1	2	2	1	3	5	3	4	3	2	4	1	2	1												3.4	3.6		2.2	2
5191458064203630	Lagos	1	1	4	1	4	4	0	3	4	3	2	4	3	4	4	2	4																							3.2			3.4
5194236977272940	Lagos	1	1	4	1	4	2	0	3	3	4	2	4	1	4	2	3	4	1	2	3	3	3	4	1	2	4	3	4												3.2	3.4		2.8	2.8
5194259543936660	Lagos	1	1	4	2	4	4	0	4	1	5	1	1	1	4	1	3	5	0	3	2	4	3	2	5	2	2	3	5												2	2.8		2.8	3.4
5198044393553170	Lagos	1	2	4	1	4	4	0	3	3	3	4	2	4	4	3	4	5	0	3	3	3	3	3	3	3	3	3	4												3	3		4	3.2
5198751190142210	Kwara	0	2	6	1	4	4	0	4	2	3	3	2	4	4	2	2	4	0	3	2	2	5	2	2	2	2	4	4												2.4	2.8		3.2	2.8
5203339313016830	Oyo	0	2	4	2	4	5	0	3	3	3	3	3	3	3	3	2	1																							3			2.4
5204973712916740	Lagos	1	4	4	2	1	3	0	1	4	1	4	3	4	1	1	4	4																							3.4			2.8
5207027719324790	Lagos	1	1	4	1	1	4	0	2	2	1	2	2	1	2	2	2	2																							2.2			1.8
5207279712634170	Lagos	1	1	4	1	4	4	0	3	1	4	5	2	4	4	3	4	5	0	3	2	5	5	4	4	4	2	3	4	0	2	4	5	5	4	4	2	2	3	4	3	3.8	4.4	4	3.4	3
5207451519282540	Federal Capital Territory	0	2	4	1	4	4	0	2	3	4	4	2	4	4	4	4	4	0	2	3	2	4	2	2	2	3	3	3	0	3	2	4	4	4	2	4	2	3	4	3.4	3	3.4	4	2.6	3
5210370282311020	Federal Capital Territory	0	1	4	1	2	2	0	4	2	2	4	2	2	2	1	3	4																							2.4			2.4
5211664258862880	Lagos	1	1	4	1	4	2	0	3	4	2	3	2	4	4	3	2	4																							2.8			3.4
5219614521399490	Lagos	1	1	4	1	4	3	0	2	4	4	4	4	2	2	1	2	3	1	3	4	2	3	2	4	4	2	2	4	1	1	2	2	4	2	5	4	2	3	5	4	2.8	3	2	3.2	3.8
5222738721086780	Lagos	1	2	4	2	4	4	0	2	1	1	3	3	1	4	2	2	2																							2.4			2.2
5225106814182510	Lagos	1	1	6	1	2	3	0	4	2	2	4	1	4	4	3	2	3	1	4	1	2	4	4	4	4	4	4	2												2.2	2.6		3.2	3.6
5226092660752800	Lagos	1	1	4	1	2	2	0	3	4	4	3	1	2	1	1	3	4	0	2	4	5	5	4	2	2	1	3	5												3	4.4		2.2	2.6
5227090747319880	Benue	0	2	4	2	1	4	0	2	3	3	4	2	2	2	1	3	5	0	2	3	2	4	4	3	3	1	3	4	0	3	3	2	4	3	2	2	1	4	4	3.2	3.4	3	2.6	2.8	2.6
5231063443590030	Lagos	1	2	4	1	2	4	0	4	1	1	2	1	4	5	4	4	5																							1.4			4.4
5231785320181150	Plateau	0	1	4	2	3	4	0	2	3	2	1	4	2	2	1	2	4																							2.8			2.2
5231971780163440	Lagos	1	3	3	2	4	4	0	4	2	4	4	2	4	4	3	3	3																							2.8			3.4
5232551813428770	Lagos	1	1	4	1	2	4	0	3	2	4	5	2	4	1	3	3	4	0	2	2	4	4	4	4	5	4	2	3	0	2	3	5	5	4	3	4	3	2	4	3.2	3.6	4.2	3	3.6	3.2
5236060326410080	Lagos	1	2	2	2	4	4	0	3	3	3	3	3	2	4	5	1	1	0	3	3	1	3	1	3	3	1	1	2	0	5	3	5	4	4	5	2	1	2	2	3	2.2	3.4	2.6	2	2.4
5241238112557630	Lagos	1	2	4	1	1	5	0	3	4	1	1	5	1	1	1	2	2	1	4	2	3	4	1	4	4	2	2	3												2.8	2.4		1.4	3
5241310285884760	Lagos	1	2	4	1	4	3	0	3	3	3	4	3	1	2	1	4	4	0	3	4	4	1	4	3	3	1	1	2												3.2	3.2		2.4	2
5251854194841020	Lagos	1	1	4	1	1	3	0	4	3	1	4	2	5	5	5	5	5																							2.4			5
5255513171144580	Kano	0	5	4	1	2	7	0	3	4	1	4	4	1	1	1	2	3																							3.2			1.6
5256942734322150	Lagos	1	2	4	2	4	3	0	3	3	4	4	2	3	4	1	2	4	1	3	3	3	5	3	2	3	2	3	4												3.2	3.4		2.8	2.8
5258377557522280	Rivers	1	1	8	2	4	4	0	3	2	1	4	1	3	2	1	2	5	0	3	3	1	3	3	4	2	1	3	5												2.2	2.6		2.6	3
5262052957142820	Lagos	1	2	4	1	2	5	0	4	2	2	4	2	4	4	5	4	4																							2.4			4.2
5265830923430960	Federal Capital Territory	0	2	1	2	1	5	0	3	4	2	4	2	4	2	2	2	2	0	3	1	1	1	1	4	3	3	3	4	0	3	2	2	3	1	4	3	4	4	4	3	1.4	2.2	2.4	3.4	3.8
5269631469717180	Lagos	1	3	4	2	1	4	0	2	3	2	3	3	3	3	3	3	3	1	4	2	3	2	3	4	4	3	3	3												3	2.4		3	3.4
5270473992979480	Plateau	0	1	4	2	4	4	0	3	3	3	1	3	3	3	1	2	2																							2.6			2.2
5272577262758040	Niger	1	1	4	2	2	4	0	3	3	4	4	1	4	4	1	4	5																							3			3.6
5275441059136940	Lagos	1	2	4	1	1	4	0	2	2	2	2	2	2	2	2	2	2	0	2	2	2	2	2	2	2	2	2	2												2.4	2.4		2	2
5277083222320350	Lagos	1	3	4	1	3	3	0	3	2	3	4	2	3	4	3	3	5	0	3	2	3	5	2	4	4	4	3	5												2.8	3		3.6	4
5277741842242200	Plateau	0	2	4	1	1	4	0	3	3	2	1	1	2	2	1	2	3																							2			2
5278008902214280	Benue	0	2	4	1	4	2	0	3	3	3	3	3	3	3	3	3	4	1	4	4	4	4	4	4	2	3	3	3	1	2	3	2	4	2	4	4	3	3	4	3	3.6	3	3.2	3	3.6
5278077212205740	Benue	0	2	6	2	4	4	0	3	2	2	1	2	2	2	1	3	3	0	4	4	2	5	2	2	2	1	2	3	0	4	2	2	1	1	2	2	1	2	2	2	3	1.6	2.2	2	1.8
5279688235380850	Anambra	1	1	4	1	4	3	0	3	1	5	5	5	2	2	1	1	2	0	1	4	4	4	2	4	3	1	2	2	0	3	3	2	3	2	1	1	2	3	2	3.8	3.8	2.6	1.6	2.4	1.8
5281329078561650	Lagos	1	1	4	1	4	2	0	5	2	4	2	1	5	5	3	4	5																							2			4.4
5281704898511240	Enugu	0	1	4	2	4	7	0	2	1	2	5	1	4	4	3	3	3	0	4	1	2	4	1	4	4	4	3	3												2.6	2		3.4	3.6
5283602631653950	Oyo	0	1	4	2	2	4	0	3	3	3	4	4	4	4	1	1	2	0	3	3	3	3	2	4	4	3	4	2												3.4	2.8		2.4	3.4
5284373818245640	Lagos	1	1	4	1	4	2	0	4	1	2	3	1	5	5	2	3	1																							1.8			3.2
5298290150188160	Kogi	0	4	4	1	4	4	0	3	3	3	4	2	2	3	2	2	4	0	2	4	2	4	4	2	2	1	2	2												3	3.6		2.6	1.8
5298977460129900	Oyo	0	1	4	2	4	4	0	2	3	5	4	2	4	2	1	3	4	1	1	2	2	4	2	2	4	4	4	5	1	1	2	2	4	1	4	4	3	4	5	3.6	3	2.8	2.8	3.8	4
5301505089864580	Lagos	1	1	4	1	4	2	0	3	1	4	4	1	2	1	2	2	4	0	3	2	4	4	2	2	1	2	3	4	0	3	2	3	2	2	3	2	4	4	5	2.6	3	2.4	2.2	2.4	3.6
5302481339778620	Lagos	1	1	4	1	4	4	0	4	1	3	4	3	4	4	3	3	2	0	4	4	3	3	3	4	1	3	3	2	0	1	3	3	4	2	3	4	3	4	4	2.6	3	3.4	3.2	2.6	3.6
5306710949355750	Lagos	1	1	4	1	2	4	0	4	2	3	2	2	4	5	4	3	4	1	4	2	3	2	1	4	3	2	3	4	0	5	2	3	4	2	3	5	4	5	5	2.2	2	2.4	4	3.2	4.4
5307957275897780	Lagos	1	1	4	1	4	5	0	4	3	4	3	3	3	4	3	3	3																							3			3.2
5311068162253060	Lagos	1	4	4	1	1	2	0	3	3	3	3	3	4	4	3	3	3	1	4	1	4	4	1	4	4	5	5	5	1	5	5	1	1	1	5	5	5	5	5	3	2.4	1.8	3.4	4.6	5
5311199525595470	Lagos	1	1	4	1	2	2	0	3	3	4	4	3	2	2	3	3	2	1	2	3	3	4	2	4	4	3	3	4												3.4	3.2		2.4	3.6
5311665318850250	Lagos	1	3	2	2	2	2	0	5	3	5	5	4	4	4	5	4	4	0	1	2	2	1	1	3	2	2	1	2												3.6	2.2		4.2	2
5320083324716730	Anambra	1	1	4	1	1	2	0	3	3	3	3	3	3	3	2	4	4	1	2	3	3	3	3	3	3	3	3	3												3	3.2		3.2	3
5322178554478770	Lagos	1	1	4	1	4	4	0	4	2	4	4	2	4	4	4	4	4	1	5	1	4	4	1	4	5	4	4	4	1	5	1	4	4	1	5	5	4	4	4	2.8	2.2	2.2	4	4.2	4.4
5322807461079600	Lagos	1	2	4	2	4	4	0	4	2	3	4	2	2	4	4	3	4	1	4	1	1	5	1	4	4	5	5	5												2.6	2		3.4	4.6
5325944467422600	Kwara	0	2	4	2	2	4	0	4	3	3	5	2	4	4	2	2	5	0	4	2	2	4	2	4	4	2	2	5												3	2.4		3.4	3.4
5340981575918540	Cross River	0	1	3	2	4	4	0	3	3	4	5	3	5	3	4	3	4																							3.6			3.8
5343504475666610	Federal Capital Territory	0	1	4	2	2	4	0	4	2	2	4	2	4	4	5	5	4	1	4	1	2	3	2	4	5	5	4	5	1	4	1	2	4	2	4	4	5	3	3	2.4	2	2.2	4.4	4.6	3.8
5352206861463270	Lagos	1	1	4	1	4	3	0	4	2	2	3	2	3	3	3	3	3	0	3	3	3	3	3	3	3	2	3	3	0	3	3	3	3	3	3	3	3	3	3	2.2	3	3	3	2.8	3
5355475147812770	Lagos	1	2	1	2	4	5	0	3	3	3	4	2	3	3	2	3	3																							3			2.8
5358398957507910	Abia	0	2	1	1	4	4	0	2	3	3	4	2	2	2	1	1	1																							3.2			1.4
5359425860740010	Lagos	1	1	4	1	4	3	0	4	1	4	4	1	4	5	5	2	5																							2.4			4.2
5366830973332270	Oyo	0	1	4	1	2	3	0	4	2	4	4	1	4	4	3	2	5	1	4	1	1	1	1	5	5	5	4	3												2.6	1.2		3.6	4.4
5367964453230040	Lagos	1	1	4	1	4	4	0	3	4	3	4	3	4	1	2	3	4	0	4	5	3	2	3	1	4	3	4	3	1	4	2	3	3	2	4	4	4	5	4	3.4	3	2.4	2.8	3	4.2
5381731448522360	Rivers	1	1	1	2	4	4	0	3	4	4	2	5	2	5	1	1	5	1	1	4	2	5	5	1	1	1	1	2	0	3	3	2	1	4	2	2	1	1	3	3.6	4.2	2.6	2.8	1.2	1.8
5386188111396870	Lagos	1	1	4	1	2	4	0	3	3	3	3	3	3	3	2	2	3	0	3	4	4	4	3	3	3	3	2	2	0	3	2	3	3	2	2	3	2	2	2	3	3.6	2.6	2.6	2.6	2.2
5411711965522110	Lagos	1	1	2	2	2	7	0	3	4	2	4	4	2	2	1	2	3																							3.4			2
5415527828462860	Lagos	1	3	6	1	4	4	0	3	4	4	5	1	5	5	2	3	2																							3.4			3.4
5421372467877770	Lagos	1	1	4	1	2	3	0	4	2	2	4	1	4	4	3	5	5																							2.2			4.2
5468585239823160	Oyo	0	2	6	2	4	3	0	3	3	4	3	3	3	4	3	3	3																							3.2			3.2
5511758115517590	Kaduna	0	3	6	2	4	5	0	3	2	2	4	1	5	5	4	3	1	0	3	2	2	2	2	2	2	2	3	3												2.4	2.2		3.6	2.4
5512565378771270	Lagos	1	3	4	1	3	4	0	4	3	4	4	3	3	3	3	3	3																							3.2			3
5512619298756600	Lagos	1	1	4	2	4	2	0	2	4	1	5	5	1	1	2	1	4	0	3	4	1	4	5	3	2	1	2	3												3.8	3.4		1.8	2.2
5518835481465220	Lagos	1	1	4	2	3	5	0	3	3	4	3	2	3	4	4	4	3																							3			3.6
5534571993235980	Lagos	1	3	5	2	4	2	0	4	2	2	4	1	1	1	3	3	5	0	4	1	4	4	1	5	2	2	4	4												2.2	2.4		2.6	3.4
5559863857431940	Lagos	1	1	6	2	3	3	0	3	2	1	2	2	4	4	2	4	4	1	4	2	2	2	2	4	3	4	3	3												2	2		3.6	3.4
5607368722612150	Sokoto	1	1	5	2	2	3	0	1	2	2	4	3	1	4	4	4	4	1	4	3	2	4	2	4	4	4	4	4												3.2	2.6		3.4	4
5753025211412000	Lagos	1	2	4	1	1	5	0	3	3	3	3	3	3	3	3	2	2	0	4	4	5	4	5	4	3	2	3	3	0	4	3	4	2	3	4	4	5	3	2	3	4	2.8	2.6	3	3.6
6008990649131690	Abia	0	2	6	2	4	4	0	3	3	1	5	4	1	4	4	5	5	0	3	3	1	4	4	4	2	3	4	4												3.2	3		3.8	3.4
6237128653024510	Nasarawa	0	1	2	2	4	4	0	3	3	3	1	3	2	2	1	1	2																							2.6			1.6
6307210342687720	Kaduna	0	2	6	2	4	7	0	3	4	3	4	3	3	2	1	2	3																							3.4			2.2
6311922012215000	Plateau	0	1	1	1	4	4	0	3	3	3	3	4	3	3	1	1	3																							3.2			2.2
6316609888412150	Plateau	0	1	4	1	4	3	0	1	3	4	2	4	2	2	2	3	3																							3.6			2.4
6320644168007070	Bayelsa	0	3	3	1	1	7	0	1	2	1	1	3	1	4	3	4	3																							2.4			3
6322310687838810	Lagos	1	1	4	2	2	4	0	3	3	3	5	3	4	3	2	2	4	0	3	3	2	1	5	3	3	1	1	1												3.4	2.8		3	1.8
6325370470866440	Plateau	0	1	1	1	4	4	0	3	5	3	5	5	4	1	1	1	4																							4.2			2.2
6354795781258660	Oyo	0	1	5	2	4	3	0	3	3	5	4	3	3	2	1	1	1																							3.6			1.6
6369423233133040	Federal Capital Territory	0	2	6	1	1	4	0	2	3	2	5	3	2	3	1	2	4	0	1	4	2	4	3	2	3	2	1	3	0	2	4	2	4	4	2	2	1	1	3	3.4	3.6	3.6	2.4	2.2	1.8
6372228172847720	Kebbi	0	2	3	2	2	4	0	3	3	2	5	3	3	3	1	2	3																							3.2			2.4
6374774582595750	Plateau	0	1	1	1	4	5	0	4	2	2	4	2	4	4	2	3	4																							2.4			3.4
6375783662495810	Anambra	1	2	5	3	4	7	0	3	3	3	3	3	3	3																										3			3
6378224045581340	Edo	0	1	8	2	4	4	0	1	3	4	4	3	2	2	1	2	2																							3.8			1.8
6379360028803740	Rivers	1	1	4	1	4	3	0	4	2	2	4	2	4	4	4	3	5																							2.4			4
6382632951778510	Oyo	0	2	4	2	2	4	0	3	3	3	2	3	2	4	1	3	2																							2.8			2.4
6384172701656080	Plateau	0	1	4	1	1	4	0	4	2	2	4	2	4	3	1	3	5																							2.4			3.2
6384216238320220	Oyo	0	1	4	1	2	3	0	3	3	5	4	3	3	3	3	1	3	0	3	3	4	4	3	4	4	4	4	5	0	3	3	4	4	3	4	4	5	3	4	3.6	3.4	3.4	2.6	4.2	4
6384668811607450	Imo	0	1	2	2	4	4	0	1	1	2	5	2	2	3	5	3	4	1	5	1	2	4	1	3	3	2	3	4	1	3	1	4	5	1	3	4	2	3	3	3	1.8	2.8	3.4	3	3
6385311924873840	Anambra	1	2	6	2	4	4	0	2	2	2	5	1	3	3	2	2	2																							2.8			2.4
6385641168174180	Gombe	0	2	3	1	4	5	0	3	2	2	5	5	2	1	1	2	2																							3.4			1.6
6390632024345370	Enugu	0	1	4	1	4	4	0	2	2	2	1	2	2	2	2	2	4																							2.2			2.4
6390844944319600	Imo	0	2	4	2	1	3	0	4	2	3	4	2	4	4	3	4	4																							2.6			3.8
6393157270758420	Akwa Ibom	0	2	2	1	4	3	0	3	2	3	4	2	4	4	4	5	5																							2.8			4.4
6395104260564020	Kogi	0	2	1	2	4	5	0	3	3	4	3	4	4	3	2	3	3	1	4	1	2	4	2	5	5	5	5	5												3.4	2.2		3	5
6395953847141960	Lagos	1	2	2	1	4	4	0	3	2	4	4	2	4	3	2	2	3	0	3	2	4	4	3	2	2	2	3	3												3	3.2		2.8	2.4
6395974837143910	Lagos	1	1	4	1	1	4	0	2	2	2	2	1	4	2	3	2	2																							2.2			2.6
6396597227082090	Lagos	1	1	6	1	4	3	0	4	1	1	4	1	4	4	4	3	4																							1.8			3.8
6397974413606520	Lagos	1	2	5	2	1	4	0	3	3	4	4	3	2	2	1	3	4																							3.4			2.4
6400919586646770	Lagos	1	1	4	2	4	4	0	5	3	3	4	3	5	5	4	3	4																							2.8			4.2
6402357886501860	Kwara	0	1	4	1	4	2	0	2	2	2	4	5	2	2	1	1	4																							3.4			2
6406631442741890	Plateau	0	2	4	2	4	4	0	3	3	3	3	3	3	3	2	2	4																							3			2.8
6407233172683520	Lagos	1	1	1	2	4	3	0	4	4	2	4	2	3	3	1	4	4																							2.8			3
6409035869171340	Oyo	0	4	6	1	2	7	0	3	3	3	3	3	3	3	5	3	5																							3			3.8
6410044792398890	Oyo	0	2	4	1	1	4	0	3	3	3	3	2	1	1	1	2	4	0	3	3	2	1	3	3	3	3	3	3	0	3	3	4	4	3	3	3	2	3	3	2.8	2.4	3.4	1.8	3	2.8
6413803148660840	Kaduna	0	2	7	1	2	4	0	2	3	2	4	3	2	2	2	2	3																							3.2			2.2
6413806292025220	Lagos	1	1	4	2	4	4	0	3	2	4	4	2	4	4	1	2	4																							3			3
6419390058133120	Bauchi	1	2	4	1	2	4	0	3	4	4	2	3	4	3	2	3	4	1	4	4	3	2	1	5	3	3	4	4	0	3	4	5	3	5	3	2	2	3	4	3.2	2.4	4	3.2	3.8	2.8
6419454774794940	Ebonyi	0	2	5	2	4	4	0	3	3	1	4	2	4	3	4	4	3																							2.6			3.6
6419459234795080	Plateau	0	1	4	2	1	5	0	4	2	3	4	1	3	4	5	2	4																							2.4			3.6
6419478544792880	Plateau	0	2	7	1	4	4	0	2	4	4	1	4	2	2	1	1	2																							3.4			1.6
6420213741387180	Lagos	1	2	4	2	1	3	0	3	2	2	4	2	4	4	2	3	4																							2.6			3.4
6420490391359660	Lagos	1	1	4	2	4	2	0	3	2	4	4	2	3	3	1	3	4	0	3	2	5	4	2	4	2	3	4	4												3	3.2		2.8	3.4
6425558900851080	Enugu	0	1	6	2	4	4	0	3	3	2	5	3	3	3	1	3	4	0	3	3	2	5	3	3	3	1	2	2												3.2	3.2		2.8	2.2
6426558330749460	Lagos	1	2	4	2	2	3	0	5	5	3	5	1	5	5	2	3	5																							3			4
6428287760574860	Lagos	1	2	4	2	4	4	0	4	3	1	4	1	2	2	1	4	5	0	4	4	2	2	1	5	1	1	3	4												2.2	2.2		2.8	2.8
6428672273871560	Abia	0	2	4	2	4	4	0	3	2	4	4	2	1	3	1	3	4	1	4	2	4	4	2	4	4	3	4	5	1	1	1	2	4	1	2	3	1	3	5	3	2.8	2.6	2.4	4	2.8
6433996190004980	Lagos	1	3	4	1	4	4	0	4	2	4	4	2	3	4	4	2	4																							2.8			3.4
6434776439925730	Rivers	1	2	2	2	1	4	0	2	2	4	4	2	4	4	4	3	4	0	2	2	2	2	2	2	4	3	3	4	0	1	1	2	5	1	4	4	3	3	3	3.2	2.4	2.8	3.8	3.2	3.4
6437006953037410	Lagos	1	3	1	2	4	4	0	3	2	4	4	2	4	4	4	4	3	0	3	3	4	2	2	4	3	4	4	4	1	4	4	2	4	2	3	4	3	2	2	3	2.8	2.8	3.8	3.8	2.8
6437913342947550	Anambra	1	1	4	1	4	4	0	2	4	4	4	4	1	2	1	2	2	0	3	3	3	2	3	3	2	2	1	2	0	3	3	3	2	4	3	2	2	1	2	4	2.8	3	1.6	2	2
6438084729599170	Abia	0	1	5	2	4	3	0	2	2	4	5	2	5	4	3	3	5	0	4	2	5	4	1	2	4	1	3	3												3.4	2.8		4	2.6
6438119369594730	Lagos	1	1	4	1	4	2	0	3	2	2	1	2	3	3	2	3	3	0	3	3	2	5	3	3	3	1	1	2												2	3.2		2.8	2
6438657002875620	Lagos	1	2	4	1	4	4	0	2	4	3	3	4	3	2	1	1	2																							3.6			1.8
6439592199446460	Lagos	1	2	4	1	4	4	0	4	2	4	4	2	4	4	3	3	3	1	4	1	1	1	1	1	1	2	2	1												2.8	1.2		3.4	1.4
6439595416114100	Kano	0	3	6	2	2	4	0	3	3	2	2	1	2	2	1	2	3	0	3	3	2	4	1	2	2	1	2	3	0	4	2	2	2	1	4	4	3	4	4	2.2	2.6	1.8	2	2	3.8
6440340202675050	Plateau	0	1	4	1	1	4	0	3	2	3	4	2	1	5	3	3	2																							2.8			2.8
6440351949368440	Lagos	1	1	4	2	4	2	0	4	2	4	4	2	4	4	3	3	4	1	4	2	2	4	2	3	4	3	3	4												2.8	2.4		3.6	3.4
6443412742399240	Lagos	1	1	8	1	2	4	0	3	2	3	3	3	3	3	3	3	3																							2.8			3
6446122532126890	Edo	0	2	4	2	2	4	0	2	4	2	3	4	1	2	1	2	4	0	1	3	2	3	4	2	2	1	1	3	1	3	4	2	4	1	1	1	1	1	4	3.4	3.4	2.8	2	1.8	1.6
6448934255177150	Lagos	1	1	4	1	4	1	0	4	2	4	4	4	3	3	2	2	4	0	3	2	1	4	2	3	4	3	3	4												3.2	2.4		2.8	3.4
6449131488495220	Enugu	0	1	2	2	4	4	0	4	2	4	5	1	3	3	2	5	5	0	4	1	4	4	1	3	4	2	3	3	0	5	1	1	5	1	4	5	5	3	3	2.8	2.4	1.8	3.6	3	4
6449407301800250	Lagos	1	1	4	1	2	4	0	4	4	4	4	4	4	4	2	3	4																							3.6			3.4
6451028578305350	Delta	0	1	4	3	4	4	0	3	3	2	3	2	3	3	2	2	4	0	3	3	3	2	2	3	3	2	2	2	0	3	3	4	4	3	3	4	1	2	1	2.6	2.6	3.4	2.8	2.4	2.2
6458187694254220	Lagos	1	1	4	2	4	2	0	2	3	2	3	3	2	2	2	3	2																							3			2.2
6459617200774870	Lagos	1	2	3	1	4	4	0	5	1	4	4	2	4	4	5	3	3	1	4	2	4	4	2	4	4	5	3	3	1	3	2	4	4	2	4	4	5	3	4	2.4	2.8	3	3.8	3.8	4
6460204474051120	Plateau	0	1	4	2	4	4	0	3	3	3	3	2	4	3	2	2	3																							2.8			2.8
6461454587262790	Lagos	1	1	4	1	1	2	0	4	2	1	4	2	2	2	1	1	2																							2.2			1.6
6462490387125850	Lagos	1	1	1	1	4	4	0	3	3	3	3	3	3	3	3	2	3	1	3	3	3	2	3	3	3	3	3	3												3	2.8		2.8	3
6464133510328720	Lagos	1	1	2	1	4	5	0	3	2	3	2	5	2	3	2	2	4	0	1	3	5	4	3	4	4	2	3	4												3	4		2.6	3.4
6467457966658790	Delta	0	2	3	1	1	7	0	4	3	3	4	3	3	3	3	3	3																							3			3
6467468686660470	Lagos	1	1	6	1	4	2	0	3	3	5	5	1	2	1	1	1	1	0	4	4	4	4	4	4	4	1	2	2												3.4	3.6		1.2	2.6
6468740909864510	Osun	0	2	4	2	4	3	0	4	1	4	4	1	5	4	4	4	5	1	5	1	2	4	1	5	5	3	4	3												2.4	1.8		4.4	4
6469696919769140	Plateau	0	1	4	2	4	2	0	3	3	4	5	5	1	1	1	3	4																							4			2
6469983069742880	Lagos	1	1	4	1	1	4	0	4	2	2	4	2	4	4	5	4	4																							2.4			4.2
6471245159614770	Lagos	1	1	4	3	3	3	0	3	3	3	3	3	3	3	2	2	3																							3			2.6
6471282936278910	Lagos	1	2	4	1	4	3	0	3	1	3	1	1	3	4	1	1	2	0	3	1	3	3	3	3	3	2	2	4	0	3	2	3	3	3	3	3	2	1	2	1.8	2.6	2.8	2.2	2.8	2.2
6471750382867250	Kano	0	5	5	1	2	3	0	3	2	1	2	4	2	4	3	2	3																							2.4			2.8
6472275529514260	Lagos	1	1	4	2	2	7	0	2	2	4	4	1	4	4	5	2	5	0	2	2	4	4	4	2	3	5	2	4												3	3.6		4	3.2
6474058525997430	Plateau	0	1	4	1	4	2	0	2	3	1	1	1	1	4	1	1	2																							2			1.8
6474895369251360	Lagos	1	2	4	1	4	4	0	1	2	2	3	3	3	3	3	3	3																							3			3
6476018552469400	Lagos	1	1	5	1	4	4	0	2	1	3	2	2	2	3	3	2	4	0	4	2	4	1	2	4	4	3	3	3												2.4	2.2		2.8	3.4
6476339099107440	Abia	0	1	6	2	4	4	0	2	4	2	4	4	2	2	2	3	2	0	1	5	1	4	4	2	2	1	1	1												3.6	3.8		2.2	1.4
6476566575718380	Kaduna	0	2	4	2	2	7	0	2	3	3	4	2	3	3	2	4	5	1	4	1	2	4	2	4	4	4	4	5	1	5	2	1	4	1	4	4	4	4	5	3.2	2.2	1.8	3.4	4.2	4.2
6477040069004400	Plateau	0	1	4	1	1	4	0	3	4	3	4	4	3	4	3	3	3																							3.6			3.2
6477081835667270	Lagos	1	1	4	3	4	5	0	3	3	3	5	3	3	3	1	1	1	1	3	3	1	5	1	5	5	2	3	3	0	3	3	3	3	1	1	3	3	3	1	3.4	2.6	2.6	1.8	3.6	2.2
6479422655461170	Kaduna	0	1	5	2	2	3	0	4	2	5	4	2	1	4	2	1	2	1	4	2	1	4	2	2	2	2	2	3												3	2.2		2	2.2
6480445388694610	Oyo	0	2	1	1	4	4	0	4	2	4	4	2	4	3	2	3	5																							2.8			3.4
6481820258554520	Federal Capital Territory	0	1	4	2	2	3	0	4	3	2	4	2	3	4	2	4	5	1	1	2	3	4	2	5	5	2	4	4												2.6	3.2		3.6	4
6485902718146400	Lagos	1	1	4	2	4	4	0	3	3	4	5	3	3	3	1	1	2	0	3	3	4	4	3	3	3	1	2	3	0	3	3	4	4	3	3	3	1	1	2	3.6	3.4	3.4	2	2.4	2
6486907904714420	Federal Capital Territory	0	1	5	2	1	4	0	3	2	4	4	3	2	2	2	3	4	0	3	2	4	4	2	3	3	4	4	5	0	4	2	4	4	4	3	3	2	4	5	3.2	3	3.2	2.6	3.8	3.4
6487142644660290	Lagos	1	2	4	1	4	3	0	4	2	4	4	2	4	4	3	3	3	1	4	3	2	2	2	2	3	3	3	2												2.8	2.2		3.4	2.6
6491133670961260	Kaduna	0	1	4	1	2	3	0	1	1	3	1	3	5	4	4	3	5	1	1	4	3	1	1	5	5	4	3	3	1	1	1	1	1	1	5	5	4	3	4	2.6	2.8	1.8	4.2	4	4.2
6491966247543890	Abia	0	1	6	1	4	2	0	2	3	3	3	2	4	3	1	2	3	0	2	2	4	5	2	3	3	3	1	3	0	2	3	4	4	2	1	2	1	1	2	3	3.4	3.4	2.6	2.6	1.4
6492245100817810	Lagos	1	4	1	1	1	3	0	2	2	2	2	2	4	3	2	2	2	0	3	2	2	3	2	2	2	2	2	2												2.4	2.4		2.6	2
6493306637409120	Plateau	0	1	4	1	1	2	0	4	4	4	4	2	3	4	1	3	3																							3.2			2.8
6495590763845150	Kogi	0	1	4	1	4	4	0	3	2	2	3	4	3	3	2	2	3																							2.8			2.6
6496223243782180	Adamawa	0	2	6	1	4	4	0	3	3	2	4	3	4	3	2	2	2	1	4	2	3	3	3	3	4	2	2	3												3	2.6		2.6	2.8
6498490186858850	Lagos	1	2	4	1	4	4	0	4	2	2	4	2	4	4	3	3	5	1	3	3	2	4	4	4	4	2	3	5	1	4	2	2	4	2	2	2	2	2	2	2.4	3.2	2.4	3.8	3.6	2
6498852026823320	Federal Capital Territory	0	2	6	2	4	5	0	3	3	2	4	2	3	3	2	3	4	0	3	3	2	5	2	3	2	2	2	2	0	3	2	1	4	2	2	1	1	3	3	2.8	3	2.4	3	2.2	2
6503050336403870	Lagos	1	1	4	1	4	4	0	4	1	1	3	1	4	4	4	4	4	0	5	2	2	3	3	4	4	4	4	5												1.6	2.2		4	4.2
6507240859350990	Lagos	1	1	4	1	4	2	0	2	1	2	4	3	2	2	1	1	2	0	3	1	1	5	1	1	2	1	1	4												2.8	2.2		1.6	1.8
6508631852511410	Plateau	0	2	6	2	3	4	0	3	4	3	5	1	4	4	3	3	3																							3.2			3.4
6509080785799820	Lagos	1	2	4	2	5	2	0	1	3	4	4	3	2	2	1	1	2	0	1	4	1	4	5	1	1	1	3	3												3.8	3.8		1.6	1.8
6511204298952660	Kano	0	2	4	2	2	4	0	3	3	3	3	4	4	2	1	2	2	0	4	3	2	3	2	2	2	1	1	2	0	4	2	3	4	1	2	2	1	2	3	3.2	2.4	2.4	2.2	1.6	2
6512027265537590	Lagos	1	2	4	1	4	2	0	4	2	1	2	1	1	1	5	5	4	1	5	1	4	4	2	4	4	2	4	4												1.6	2.4		3.2	3.6
6512568175480050	Anambra	1	2	2	1	4	3	0	3	3	4	5	4	1	3	2	1	4	0	2	4	3	4	4	3	3	1	2	4												3.8	3.8		2.2	2.6
6512852672090330	Oyo	0	1	2	2	4	3	0	3	3	3	5	3	4	4	4	3	3	1	3	3	4	5	3	4	4	3	2	5	1	4	2	2	2	1	4	4	3	4	5	3.4	3.6	1.8	3.6	3.6	4
6513540825354130	Lagos	1	1	4	1	4	3	0	1	1	2	1	1	2	2	5	5	5																							2			3.8
6513759765363060	Kano	0	2	4	1	2	4	0	2	5	5	5	5	1	1	1	1	1																							4.8			1
6516324331774190	Ekiti	0	3	4	2	4	4	0	3	3	4	4	2	4	4	4	3	5	1	4	2	3	4	2	4	4	4	4	5	1	4	1	3	1	1	1	5	5	4	5	3.2	2.6	1.6	4	4.2	4
6519221488151010	Plateau	0	1	4	2	4	2	0	4	2	1	2	2	4	4	2	2	4																							1.8			3.2
6519880631386510	Lagos	1	1	4	1	4	2	0	3	3	3	3	3	1	1	1	2	2	0	3	3	3	3	3	3	3	3	3	3												3	3		1.4	3
6521607431244430	Lagos	1	2	4	3	4	4	0	3	3	2	5	3	3	3	1	4	4	0	1	2	1	1	1	1	1	5	3	5												3.2	2		3	3
6522833757787610	Lagos	1	1	4	1	4	4	0	3	2	4	5	2	4	4	4	2	3	0	2	3	4	5	3	4	3	2	3	4												3.2	3.8		3.4	3.2
6525548690851660	Lagos	1	1	4	2	4	2	0	3	3	3	3	2	1	3	1	2	2	0	3	3	3	2	3	2	1	1	2	1												2.8	2.8		1.8	1.4
6527183334022070	Adamawa	0	1	4	1	4	4	0	3	2	3	5	1	5	3	2	2	3	0	3	2	2	5	3	2	3	3	2	2												2.8	3		3	2.4
6527383883969690	Kano	0	2	4	1	2	5	0	2	4	2	4	2	3	3	3	3	3	0	3	2	2	4	3	3	3	1	2	2												3.2	2.8		3	2.2
6528952610511460	Lagos	1	2	6	1	2	3	0	3	3	3	4	1	5	4	5	2	3	1	1	1	1	5	1	2	4	4	4	3	1	1	3	5	5	1	4	5	4	4	5	2.8	2.6	3.8	3.8	3.4	4.4
6532045123532250	Lagos	1	1	4	1	4	2	0	5	5	5	5	4	4	4	1	2	2																							4			2.6
6535305679843900	Lagos	1	1	4	1	2	2	0	3	3	3	3	2	3	3	3	3	3																							2.8			3
6536576563051390	Ogun	0	5	3	1	4	7	0	3	4	3	4	3	2	2	1	1	1																							3.4			1.4
6537070503034000	Lagos	1	1	4	1	1	4	0	2	2	3	1	3	4	3	3	2	1																							2.6			2.6
6538014369574400	Lagos	1	1	4	1	4	2	0	3	4	2	4	4	3	2	2	2	2	0	4	4	4	4	4	4	2	1	2	2	0	4	4	4	2	4	4	3	2	2	2	3.4	3.6	3.2	2.2	2.2	2.6
6538674569537950	Lagos	1	1	6	1	4	2	0	4	1	4	3	4	2	1	2	4	4	0	2	3	4	4	4	4	4	4	4	4												2.8	3.8		2.6	4
6539100272827990	Sokoto	1	2	6	1	2	5	0	4	1	4	5	1	1	5	3	3	3	1	4	1	2	4	5	5	4	4	3	4												2.6	2.8		3	4
6543922432344460	Cross River	0	5	5	2	4	5	0	3	3	2	3	3	3	2	1	2	3																							2.8			2.2
6545210275554170	Abia	0	3	3	2	5	4	0	3	4	4	4	3	2	2	1	2	4	1	3	3	1	5	2	2	4	1	1	2	0	1	3	2	4	4	3	3	1	3	3	3.6	2.8	3.6	2.2	2	2.6
6545247308850400	Lagos	1	1	8	1	2	2	0	3	1	2	4	2	4	4	5	3	5																							2.4			4.2
6545704382171340	Enugu	0	1	4	1	4	2	0	3	3	3	4	1	3	3	2	2	3	0	3	3	3	4	3	3	3	3	3	3												2.8	3.2		2.6	3
6549109255131160	Federal Capital Territory	0	1	5	1	4	3	0	3	1	3	5	1	4	4	1	2	3	0	4	1	3	4	1	3	3	2	4	5	0	4	1	3	4	1	3	3	3	3	4	2.6	2.2	2.2	2.8	3.4	3.2
6550231381715070	Bauchi	1	1	4	2	2	4	0	3	3	3	3	3	1	1	3	4	2	0	4	2	2	4	2	4	4	3	3	4												3	2.4		2.2	3.6
6552229321517660	Lagos	1	1	5	1	2	3	0	4	5	4	3	3	5	3	3	2	4	1	4	3	3	3	5	4	4	2	4	4												3.4	3.2		3.4	3.6
6553052161431590	Lagos	1	1	4	1	4	3	0	4	1	3	4	2	4	4	4	2	3	0	4	2	4	4	2	4	4	4	2	4	1	4	2	2	4	1	4	4	4	4	4	2.4	2.8	2.2	3.4	3.6	4
6554946784546610	Federal Capital Territory	0	2	5	3	4	3	0	1	1	3	1	1	5	5	2	1	3	0	1	1	2	5	2	4	4	1	3	5												2.2	3		3.2	3.4
6557757117630000	Federal Capital Territory	0	2	4	2	1	4	0	2	4	2	4	4	2	2	1	2	3	0	2	4	3	4	4	2	2	1	2	3	0	2	4	2	4	4	2	2	1	2	4	3.6	3.8	3.6	2	2	2.2
6558003694241130	Federal Capital Territory	0	1	6	2	2	3	0	3	2	1	4	2	2	2	1	2	3	1	3	4	3	3	4	1	1	1	2	3												2.4	3.4		2	1.6
6558170534255380	Benue	0	1	5	2	1	3	0	3	2	4	4	2	4	4	4	4	5	0	2	3	4	4	4	4	3	3	4	3												3	3.8		4.2	3.4
6560682917306250	Lagos	1	1	4	1	4	2	0	4	3	2	4	3	4	4	3	2	4																							2.8			3.4
6561260157282060	Lagos	1	2	4	2	4	4	0	2	2	4	5	2	4	4	1	3	5																							3.4			3.4
6562506927153920	Lagos	1	1	4	1	4	4	0	4	2	3	4	2	3	3	1	2	4	0	4	2	4	4	2	4	4	2	2	5												2.6	2.8		2.6	3.4
6562891553753530	Lagos	1	1	4	1	2	3	0	4	2	3	3	3	2	3	2	1	1																							2.6			1.8
6563401317063420	Lagos	1	1	4	1	3	3	0	4	1	4	4	3	4	4	5	4	4	1	5	1	2	3	1	4	4	5	5	5												2.8	1.6		4.2	4.6
6564454263596680	Lagos	1	1	4	1	4	3	0	3	3	4	4	2	3	3	1	3	3																							3.2			2.6
6565563913516300	Lagos	1	2	4	2	4	4	0	4	2	2	3	1	4	4	4	4	4																							2			4
6565829740126230	Kwara	0	2	4	2	2	4	0	3	2	2	4	2	4	4	3	3	4	0	4	2	1	4	4	4	4	1	1	4												2.6	2.6		3.6	2.8
6566162776758610	Borno	0	1	6	2	4	4	0	3	3	3	3	1	3	3	1	1	1	1	4	4	2	4	2	4	4	2	3	2												2.6	2.8		1.8	3
6567619296612920	Kaduna	0	1	1	1	2	3	0	4	1	2	5	2	2	3	1	2	2	1	4	2	3	4	2	3	3	2	2	4	1	4	2	2	4	3	3	3	1	2	4	2.4	2.6	2.6	2	2.8	2.6
6568465806561550	Lagos	1	2	4	2	4	5	0	3	1	4	4	1	5	5	5	3	5	0	1	5	5	1	1	5	5	5	4	5	1	1	1	1	5	1	5	5	5	5	5	2.6	3.4	2.6	4.6	4.8	5
6569083003163290	Kebbi	0	2	4	1	4	4	0	3	2	4	4	3	2	2	2	3	5	0	3	3	4	5	2	2	2	2	3	4												3.2	3.4		2.8	2.6
6570240219715530	Lagos	1	1	4	1	2	6	0	4	1	2	4	2	4	4	4	4	5																							2.2			4.2
6570273176378630	Lagos	1	3	4	2	1	4	0	3	3	3	4	3	4	4	3	3	4	1	1	2	3	3	2	3	4	3	3	4												3.2	3		3.6	3.4
6573088209399680	Lagos	1	1	4	1	1	2	0	3	3	3	3	3	3	3	3	3	3																							3			3
6573482096060120	Lagos	1	1	8	1	2	3	0	4	1	4	4	2	4	4	2	3	4																							2.6			3.4
6573599126046800	Kwara	0	1	4	2	4	4	0	4	2	5	5	2	4	5	5	4	2	1	5	1	2	4	1	4	5	5	4	2												3.2	1.8		4	4
6573823359357470	Lagos	1	1	4	1	4	3	0	4	2	4	4	2	4	4	4	3	4	0	4	2	5	4	2	3	3	4	3	5												2.8	3		3.8	3.6
6574335299274250	Anambra	1	1	1	1	1	3	0	3	4	4	4	2	4	3	1	3	3	0	3	4	4	4	2	4	4	3	3	4												3.4	3.4		2.8	3.6
6574932359247610	Lagos	1	1	4	1	4	4	0	4	2	3	4	1	5	5	4	4	5																							2.4			4.6
6576425052397950	Plateau	0	1	2	1	1	4	0	1	3	1	4	4	4	3	2	2	3																							3.4			2.8
6584409391600620	Kaduna	0	1	4	1	4	4	0	3	2	2	5	5	2	2	1	2	2	1	3	4	2	2	5	3	2	1	2	3	1	3	4	3	4	5	3	2	2	2	2	3.4	3.2	3.8	1.8	2.2	2.2
6586265484779010	Edo	0	2	4	1	4	4	0	1	5	1	5	1	5	5	1	1	1	0	3	3	2	4	2	4	2	1	2	2	0	3	3	2	4	2	4	4	1	1	1	3.4	2.8	2.8	2.6	2.2	2.2
6587280924678150	Ogun	0	1	4	1	2	2	0	3	1	3	3	4	3	5	3	2	1	0	4	3	5	3	4	4	4	1	3	5												2.8	3.4		2.8	3.4
6587444571327390	Lagos	1	2	4	1	4	3	0	3	2	3	5	1	4	4	3	2	3	0	3	1	3	3	3	3	3	2	2	4	0	3	3	3	3	3	3	3	2	1	2	2.8	2.6	3	3.2	2.8	2.2
6588503301191360	Ondo	0	3	1	2	1	4	0	3	3	3	3	3	3	3	2	4	3																							3			3
6589609551080140	Nasarawa	0	2	2	2	2	4	0	4	1	4	5	1	2	4	2	2	3	0	4	1	4	5	1	3	3	1	2	4												2.6	2.6		2.6	2.6
6590424724362070	Oyo	0	2	4	2	3	4	0	5	2	1	5	1	4	5	4	3	4	1	4	1	4	5	1	3	1	3	4	3												2	2.6		4	2.8
6590661807643150	Lagos	1	1	4	1	4	4	0	4	2	1	3	1	1	4	5	3	4																							1.8			3.4
6591907124215470	Lagos	1	1	4	1	2	3	0	3	4	2	4	3	4	2	3	2	2																							3.2			2.6
6593541277384980	Lagos	1	1	4	1	4	2	0	3	4	4	5	4	4	4	1	3	5	1	5	2	4	4	2	4	4	1	3	5												4	2.6		3.4	3.4
6594810447227090	Kogi	0	3	1	1	2	4	0	3	1	1	2	1	1	1	1	1	2	1	1	1	3	5	1	2	4	5	3	5												1.6	3		1.2	3.8
6595291577208830	Lagos	1	1	4	1	2	3	0	4	4	4	4	2	4	4	4	3	4	1	4	2	2	4	2	4	4	4	3	5	1	4	3	2	4	2	4	4	4	3	5	3.2	2.4	2.6	3.8	4	4
6595476363859390	Lagos	1	2	6	3	4	5	0	4	2	4	4	1	4	4	4	3	5	0	4	2	4	4	1	4	4	3	4	4												2.6	2.6		4	3.8
6596345217106330	Kano	0	3	4	1	4	4	0	2	1	4	3	2	4	2	3	1	4																							2.8			2.8
6597128253695810	Lagos	1	2	6	1	4	4	0	3	2	2	2	2	4	4	3	4	4	1	4	2	2	3	1	4	4	5	4	4	1	1	1	3	4	2	3	3	4	4	5	2.2	2	3	3.8	4.2	3.8
6597159987025240	Kano	0	1	6	1	2	3	0	4	2	4	2	2	4	4	3	4	5	1	4	3	2	4	2	1	1	4	4	5												2.4	2.6		4	3
6598369270235230	Lagos	1	4	4	2	4	4	0	4	2	2	2	3	3	3	3	3	3																							2.2			3
6602013419840290	Kwara	0	1	1	2	2	3	0	4	4	2	4	2	4	5	3	5	4	1	4	2	2	4	4	4	4	2	4	4	1	5	2	4	4	1	5	5	4	4	4	2.8	2.8	2.4	4.2	3.6	4.4
6604356986273300	Lagos	1	1	4	2	2	4	0	3	2	4	4	3	3	3	1	3	4																							3.2			2.8
6604661409575890	Lagos	1	1	4	2	4	4	0	3	4	4	4	3	4	4	3	2	1	0	3	2	2	4	2	2	2	3	3	4	0	4	2	3	4	2	4	4	2	2	3	3.6	2.6	2.6	2.8	2.8	3
6607153809354660	Oyo	0	3	4	1	2	4	0	2	3	2	4	3	3	3	1	2	3	0	2	4	1	4	3	3	3	1	1	3	0	2	4	2	4	3	3	3	2	2	5	3.2	3.2	3.4	2.4	2.2	3
6619242141481360	Lagos	1	2	4	1	4	4	0	4	1	1	1	1	5	4	4	4	5																							1.2			4.4
6620385534670780	Lagos	1	1	4	2	5	3	0	3	3	4	4	2	3	3	3	3	3																							3.2			3
6621638794577880	Lagos	1	3	4	1	1	5	0	3	3	3	3	3	3	3	3	3	3	1	2	3	2	2	2	2	2	2	2	2												3	2.6		3	2
6628772367192990	Lagos	1	1	4	1	2	4	0	3	3	4	5	2	2	4	1	2	5	1	3	2	3	4	2	2	2	1	1	3												3.4	2.8		2.8	1.8
6629200300454850	Federal Capital Territory	0	1	4	2	2	4	0	3	3	2	4	4	2	3	1	4	4	1	4	2	3	5	3	2	2	2	4	4												3.2	3		2.8	2.8
6633439746728050	Lagos	1	1	4	1	2	4	0	3	3	3	3	3	3	3	4	4	4																							3			3.6
6638338966207340	Rivers	1	1	4	3	1	4	0	3	2	3	4	2	1	2	3	3	2	0	4	2	3	5	2	4	3	4	1	5												2.8	2.8		2.2	3.4
6639755206099400	Kwara	0	2	4	2	1	2	0	3	3	3	3	3	3	3	2	3	3	0	3	2	4	3	3	3	4	5	3	4												3	3		2.8	3.8
6649692175073090	Lagos	1	1	4	1	4	3	0	3	4	3	2	3	2	2	1	3	2	0	3	2	3	4	3	2	2	2	3	4												3	3		2	2.6
6653359924704350	Lagos	1	2	4	2	1	4	0	4	3	3	4	4	4	4	5	4	5	1	4	2	2	3	2	4	5	4	4	5	1	4	2	2	4	1	4	4	4	4	5	3.2	2.2	2.2	4.4	4.4	4.2
6659227537483140	Lagos	1	1	4	1	4	2	0	4	2	2	3	2	4	4	3	3	3																							2.2			3.4
6660584870648460	Edo	0	1	4	2	4	2	0	2	3	2	5	5	2	2	1	2	2	0	3	3	3	4	4	2	2	1	3	3												3.8	3.4		1.8	2.2
6663838643689800	Lagos	1	2	4	2	4	4	0	3	2	1	1	2	2	2	1	3	4	0	2	4	2	4	2	2	2	1	2	4	0	3	4	2	4	2	1	2	1	3	4	1.8	3.2	3	2.4	2.2	2.2
6667015176702130	Lagos	1	1	4	1	4	3	0	3	3	3	3	3	3	3	2	3	3	0	3	3	3	3	3	3	3	2	3	3												3	3		2.8	2.8
6670407263000540	Lagos	1	1	4	1	1	2	0	2	4	2	1	4	2	2	2	4	4	1	2	3	2	4	2	4	4	2	2	3	1	4	2	2	4	2	2	4	4	4	5	3	3	2.4	2.8	3	3.8
6671179686256450	Lagos	1	1	4	1	4	3	0	3	3	3	3	3	3	4	3	2	2	1	4	3	3	3	3	3	2	3	2	2	0	4	3	4	4	2	2	1	1	2	5	3	2.8	3	2.8	2.4	2.2
6676579749049580	Lagos	1	1	4	1	4	4	0	4	3	2	4	5	2	4	1	2	5	0	4	3	2	5	5	3	4	2	3	5												3.2	3.4		2.8	3.4
6678033485601840	Lagos	1	2	4	1	2	4	0	1	1	2	4	2	4	3	3	3	2	1	5	1	3	4	1	4	5	3	3	4	1	5	1	1	3	1	2	5	4	2	5	2.8	2	1.4	3	3.8	3.6
6683132918395060	Adamawa	0	4	4	1	2	4	0	2	4	2	4	4	3	2	1	1	3																							3.6			2
6687245624680400	Lagos	1	1	4	3	4	4	0	3	2	2	2	2	4	3	3	3	3																							2.2			3.2
6689273617781400	Abia	0	1	1	2	3	3	0	4	2	4	4	2	4	4	3	2	3	1	4	2	4	4	2	2	2	4	2	3	1	4	2	2	4	1	4	4	4	4	3	2.8	2.8	2.2	3.2	2.6	3.8
6691024057605150	Lagos	1	1	4	1	4	3	0	4	4	4	4	4	5	4	2	2	4	0	4	4	4	4	4	3	3	1	3	4	1	3	3	3	4	3	4	4	3	2	4	3.6	3.6	3.2	3.4	2.8	3.4
6692032877504670	Federal Capital Territory	0	4	4	1	4	5	0	1	3	3	3	3	1	3	2	4	4	0	4	5	4	3	4	4	3	3	4	4												3.4	3.6		2.8	3.6
6696557133718690	Bauchi	1	1	4	1	4	3	0	3	4	4	4	1	5	5	1	2	2	1	1	2	2	4	4	1	2	2	2	3	1	5	1	2	4	3	4	3	3	2	2	3.2	3.4	2.2	3	2	2.8
6709286402446520	Lagos	1	1	4	2	3	3	0	3	3	2	2	1	2	2	1	1	5	0	2	3	2	4	4	2	2	1	2	2												2.2	3.4		2.2	1.8
6711646215572890	Oyo	0	2	4	2	4	3	0	2	5	1	1	1	2	1	1	2	2	1	1	3	4	5	3	4	2	3	4	5												2.4	4		1.6	3.6
6719073304784460	Enugu	0	1	1	1	4	4	0	3	2	4	5	2	4	4	4	3	2																							3.2			3.4
6721602687912970	Plateau	0	1	4	2	1	4	0	3	1	4	2	2	4	3	4	2	3																							2.4			3.2
6725315014176000	Ogun	0	4	4	1	4	7	0	3	3	3	4	4	3	3	1	2	3	0	2	2	3	4	4	3	1	2	3	4												3.4	3.4		2.4	2.6
6726978364039090	Lagos	1	1	4	1	4	4	0	1	2	2	2	1	5	5	4	4	4																							2.4			4.4
6729051373803750	Lagos	1	1	4	3	5	2	0	3	3	2	4	2	1	1	3	5	1	0	5	5	5	4	3	1	4	2	2	2	0	4	1	1	4	2	1	1	2	2	2	2.8	3.6	2	2.2	2.2	1.6
6733849856655280	Kwara	0	1	4	2	2	2	0	3	2	3	1	2	4	4	2	4	5	0	3	2	4	4	1	5	4	5	4	5												2.2	2.8		3.8	4.6
6736492459724770	Lagos	1	1	4	2	2	3	0	4	2	2	3	2	3	2	2	2	2	1	4	1	2	5	3	2	2	2	2	2												2.2	2.6		2.2	2
6741826009190900	Delta	0	1	4	2	4	4	0	2	3	2	4	4	2	4	1	4	5	1	4	2	4	4	2	2	3	2	3	4												3.4	2.8		3.2	2.8
6743955592311320	Plateau	0	1	6	1	4	4	0	4	3	2	4	3	3	3	1	2	3																							2.8			2.4
6744957405574170	Lagos	1	1	4	2	1	3	0	2	1	1	4	2	4	3	2	3	4																							2.4			3.2
6745230055517740	Enugu	0	1	4	1	1	2	0	3	3	1	5	1	2	2	1	2	2	0	2	3	2	4	3	2	2	1	2	2												2.6	3.2		1.8	1.8
6746677528690510	Lagos	1	1	4	1	4	7	0	3	3	4	4	2	2	2	1	2	3	0	3	3	4	3	2	4	2	3	2	3	1	4	3	2	4	2	3	4	1	3	3	3.2	3	2.6	2	2.8	2.8
6756926351013960	Lagos	1	1	4	1	2	2	0	3	3	3	4	2	4	4	3	3	3																							3			3.4
6763505703689410	Lagos	1	2	4	1	1	4	0	1	3	3	4	4	3	1	2	2	3																							3.8			2.2
6764325843607560	Lagos	1	1	6	1	1	2	0	4	4	1	4	2	1	3	5	1	5	0	4	1	3	4	1	4	4	5	4	5	0	3	1	3	3	2	4	3	4	3	4	2.6	2.2	2.4	3	4.4	3.6
6764876143553130	Lagos	1	2	4	2	3	4	0	2	4	3	3	2	3	3	1	1	1	0	3	3	3	4	3	3	3	1	1	2												3.2	3.2		1.8	2
6768182706555330	Bauchi	1	1	4	2	1	2	0	4	1	3	4	1	1	4	3	3	2	1	1	1	2	4	2	1	3	4	3	3	1	1	3	2	1	2	4	4	5	1	1	2.2	2.8	2.6	2.6	2.8	3
6770300802987630	Lagos	1	3	4	2	4	5	0	1	2	4	5	2	2	3	3	4	5	0	2	2	4	5	5	4	3	2	4	5												3.6	4		3.4	3.6
6773903659294160	Oyo	0	2	6	1	4	5	0	3	4	3	3	2	1	2	3	4	5	0	4	4	2	3	3	3	4	1	4	3												3	2.8		3	3
6778587898847940	Lagos	1	1	4	1	2	3	0	4	4	4	4	4	4	4	4	4	4	1	4	1	5	5	4	5	5	2	4	4	1	4	1	4	4	4	4	4	4	4	4	3.6	3.4	3	4	4	4
6779882145370360	Lagos	1	1	4	1	1	3	0	3	3	3	3	3	3	3	1	2	4	0	3	3	4	3	3	3	4	5	2	5												3	3.2		2.6	3.8
6780751375300750	Lagos	1	1	4	1	4	7	0	2	2	3	3	4	3	3	2	2	2																							3.2			2.4
6785369064869500	Kano	0	5	4	1	1	3	0	3	3	4	4	2	4	4	3	3	2	0	1	5	5	4	3	2	2	1	1	2												3.2	4.4		3.2	1.6
6787461564612370	Enugu	0	2	6	1	4	3	0	3	5	5	4	3	2	2	2	3	3																							4			2.4
6790087544364820	Lagos	1	1	4	1	4	2	0	4	2	2	4	1	4	4	2	3	3	0	4	1	2	4	1	4	4	4	3	5												2.2	2		3.2	4
6794102403963740	Lagos	1	1	4	1	4	4	0	2	2	2	3	3	1	3	4	2	1																							2.8			2.2
6794140697264550	Lagos	1	1	4	1	4	4	0	4	1	3	4	2	4	4	3	4	5																							2.4			4
6796951826989500	Plateau	0	1	4	2	1	2	0	3	4	2	4	4	4	2	1	4	5																							3.4			3.2
6797162883659570	Lagos	1	1	4	1	4	2	0	3	3	3	3	3	3	3	3	2	3																							3			2.8
6806062879434850	Lagos	1	1	2	1	1	4	0	3	4	2	5	4	4	4	1	3	4	0	2	4	2	4	4	2	2	2	3	4												3.6	3.6		3.2	2.6
6807606332590760	Federal Capital Territory	0	2	4	1	2	5	0	3	2	3	4	2	3	3	2	3	4	0	3	3	3	4	4	3	3	3	3	3	1	4	2	1	3	1	4	4	3	3	4	2.8	3.4	1.8	3	3	3.6
6811477112226110	Lagos	1	1	4	2	2	1	0	3	2	1	1	1	1	1	4	4	3	1	4	5	5	4	3	3	2	3	2	2												1.6	3.8		2.6	2.4
6812737148796720	Sokoto	1	1	4	1	4	3	0	5	1	3	5	4	5	4	3	2	5																							2.8			3.8
6817064411644700	Kano	0	1	4	1	2	4	0	3	3	2	1	1	1	1	1	2	3	0	3	1	1	1	3	1	3	5	2	3												2	1.8		1.6	2.8
6822965414395350	Plateau	0	3	6	1	4	4	0	3	2	3	2	2	4	4	2	3	3	0	4	4	4	3	2	4	4	4	3	3	1	4	2	2	4	2	4	2	2	3	3	2.4	3	2.4	3.2	3.6	2.8
6829944583684180	Oyo	0	1	3	2	4	3	0	3	3	2	2	2	4	4	2	3	2	0	4	2	4	2	2	4	4	2	2	3	0	4	2	4	4	2	4	4	3	4	3	2.4	2.4	2.8	3	3	3.6
6830867390258460	Lagos	1	1	4	1	1	3	0	3	3	3	3	3	3	3	2	2	1	0	3	3	4	4	4	4	4	3	3	4												3	3.6		2.2	3.6
6831291143547600	Lagos	1	1	4	1	4	2	0	3	4	5	2	4	2	1	1	2	1	0	2	4	4	3	4	2	1	5	2	2												3.6	3.8		1.4	2.4
6840103279395900	Lagos	1	1	4	1	4	7	0	1	1	3	3	1	4	5	5	4	5	1	3	3	3	3	2	4	4	4	4	3	1	4	2	2	3	1	4	4	4	4	3	2.6	2.8	2	4.6	3.8	3.8
6842053649169780	Lagos	1	1	4	1	4	2	0	2	4	1	2	4	2	2	1	1	1	0	2	4	1	4	1	1	2	2	1	2												3	2.8		1.4	1.6
6842197622464860	Lagos	1	1	5	2	4	3	0	4	2	4	5	4	4	4	3	4	5																							3.4			4
6842222205795500	Lagos	1	1	6	1	2	3	0	3	2	3	4	2	4	4	4	3	5	1	4	2	2	3	2	4	5	4	4	5												2.8	2.2		4	4.4
6848936718464750	Abia	0	1	4	2	4	2	0	4	1	4	2	1	5	2	4	5	5																							2			4.2
6851692944842550	Lagos	1	2	4	1	4	2	0	3	3	3	3	3	3	3	3	3	3																							3			3
6854106201296090	Lagos	1	1	4	1	4	4	0	1	2	3	1	2	1	3	3	3	3																							2.6			2.6
6859673164073380	Lagos	1	2	7	1	4	4	0	4	2	4	2	2	4	2	2	1	1	0	4	2	2	2	4	2	2	1	1	1	1	4	2	3	4	2	4	4	4	3	5	2.4	2.4	2.6	2	1.4	4
6867445453267360	Edo	0	1	7	1	4	3	0	2	4	2	3	4	4	2	1	2	4	0	3	4	3	4	3	4	2	3	3	2												3.4	3.4		2.6	2.8
6871828849524730	Lagos	1	1	4	1	4	2	0	2	2	2	2	2	2	2	2	2	2	0	2	2	2	2	2	2	2	2	2	2	1	3	2	4	3	3	2	2	3	2	3	2.4	2.4	3	2	2	2.4
6874636189221100	Cross River	0	1	4	2	4	4	0	3	2	4	4	3	4	3	2	4	3	1	4	1	1	2	1	4	4	2	4	5	1	4	2	2	3	2	4	3	2	4	4	3.2	1.4	2.2	3.2	3.8	3.4
6880780351962000	Lagos	1	1	1	1	2	4	0	4	3	2	1	3	3	2	1	2	4																							2.2			2.4
6887048491312830	Lagos	1	1	4	2	2	4	0	3	3	4	3	2	4	3	3	3	3	1	3	3	2	3	2	4	4	2	2	3	1	1	3	2	3	4	3	4	3	3	3	3	2.6	3.4	3.2	3	3.2
6892346987505020	Lagos	1	2	1	2	4	4	0	4	1	2	5	2	4	3	4	4	5																							2.4			4
6896207050397140	Federal Capital Territory	0	1	4	1	4	2	0	1	4	2	4	4	2	2	1	4	4	0	3	4	2	4	4	2	3	1	3	4												3.8	3.4		2.6	2.6
6899309853412770	Lagos	1	1	4	3	3	7	0	1	1	1	1	1	1	1	1	1	1																							1.8			1
6899332063417760	Lagos	1	1	4	1	2	2	0	4	3	3	3	2	3	4	2	3	4	0	4	2	3	3	3	3	4	2	2	3	1	4	2	2	3	2	4	4	2	3	4	2.6	2.6	2.2	3.2	2.8	3.4
6904355379582270	Edo	0	1	4	1	4	3	0	3	3	4	4	3	3	3	1	2	3	0	1	5	4	3	2	3	3	3	4	4												3.4	3.8		2.4	3.4
6908698992535890	Lagos	1	1	4	1	4	2	0	2	2	2	2	2	2	2	2	2	2	0	4	2	4	4	4	4	2	2	2	2												2.4	3.2		2	2.4
6915372015147040	Kano	0	1	4	1	2	2	0	3	3	4	2	4	2	2	1	2	3	0	4	2	3	2	2	4	4	3	3	4	0	3	3	3	3	3	2	2	2	2	4	3.2	2.2	3	2	3.6	2.4
6925393460804940	Lagos	1	2	4	1	4	4	0	4	4	4	4	2	2	2	2	2	3																							3.2			2.2
6938588092818790	Lagos	1	1	4	1	1	4	0	3	3	4	4	2	1	4	3	4	5	0	3	2	4	5	1	4	4	2	4	5												3.2	3		3.4	3.8
6939962722681300	Lagos	1	5	4	1	2	4	0	3	2	3	3	2	4	4	4	4	4																							2.6			4
6940979672609500	Edo	0	1	4	2	4	4	0	3	4	4	4	4	4	2	1	2	4	0	3	4	2	4	1	2	2	1	2	2	0	3	2	4	4	4	4	4	5	2	2	3.8	2.8	3.4	2.6	1.8	3.4
6942862139118330	Cross River	0	2	2	1	4	3	0	3	3	3	3	3	3	3	1	4	5	0	3	3	3	1	4	3	3	1	4	4	0	3	1	1	4	3	4	1	1	2	3	3	2.8	2.4	3.2	3	2.2
6965396000138890	Rivers	1	1	2	2	4	4	0	3	2	1	5	4	2	2	1	3	3	0	3	4	1	5	2	2	1	1	3	4												3	3		2.2	2.2
6973559212662030	Lagos	1	4	4	2	2	4	0	4	2	2	4	2	4	4	4	4	5	0	4	2	3	3	2	4	4	3	3	5												2.4	2.4		4.2	3.8
6985716131440310	Plateau	0	1	4	2	4	4	0	2	3	3	3	3	3	4	2	2	2																							3.2			2.6
6986259708051570	Lagos	1	1	4	3	4	3	0	3	4	3	3	3	3	3	1	1	4	0	3	2	1	3	3	5	3	5	2	4	0	3	3	3	3	3	3	3	2	3	4	3.2	2.4	3	2.4	3.8	3
6991647520877630	Lagos	1	1	4	1	4	4	0	4	2	4	4	2	4	4	4	4	4	1	4	2	4	3	2	4	4	4	4	4	1	4	2	4	4	2	4	4	4	3	4	2.8	2.6	2.8	4	4	3.8
6996075380463880	Lagos	1	1	4	1	1	3	0	5	1	1	2	1	5	5	5	5	5																							1.2			5
6999280296756380	Rivers	1	3	6	1	4	3	0	3	2	3	4	2	4	3	1	1	2	1	4	2	2	5	1	2	4	5	3	3	1	3	3	2	1	2	3	3	2	2	3	2.8	2.4	2.2	2.2	3.4	2.6
7001657913178460	Lagos	1	1	4	3	3	7	0	3	2	3	3	3	4	4	5	3	3	0	3	2	2	3	2	4	4	3	3	4												2.8	2.4		3.8	3.6
7001995579842310	Lagos	1	1	4	1	4	4	0	2	2	2	3	4	3	3	3	3	3	1	4	3	2	3	3	3	3	2	2	3												3	2.6		3	2.6
7010417952303440	Lagos	1	1	4	1	1	3	0	2	4	3	3	3	1	1	1	1	3	0	3	3	1	4	3	3	3	1	1	1	0	3	3	1	4	4	2	2	1	1	1	3.4	2.8	3	1.4	1.8	1.4
7038463919511930	Lagos	1	2	4	1	2	4	0	4	1	2	1	1	4	4	4	5	5	1	1	5	3	4	1	5	5	4	4	5	1	1	5	2	4	5	4	4	3	4	5	1.4	3.6	4.2	4.4	4.6	4
7045895565424300	Lagos	1	1	4	1	1	3	0	1	1	4	4	1	4	4	5	4	4	1	4	2	2	4	2	4	3	4	4	4												3	2.4		4.2	3.8
7050591761633560	Imo	0	1	2	1	1	3	0	4	2	2	2	4	2	2	2	2	2																							2.4			2
7059185054095430	Lagos	1	2	2	2	4	4	0	4	2	4	5	2	2	2	4	4	5																							3			3.4
7068544829825860	Lagos	1	1	4	1	4	3	0	4	2	2	3	2	4	4	1	4	4	0	4	2	4	4	3	4	4	4	3	5	0	4	2	4	4	2	4	4	2	2	4	2.2	3	2.8	3.4	4	3.2
7070590066288220	Osun	0	3	4	1	2	4	0	3	3	4	4	2	2	2	2	3	5	0	3	2	2	3	2	2	2	2	5	5	0	3	2	4	1	1	2	2	2	4	5	3.2	2.4	2.2	2.8	3.2	3
7078032108877350	Enugu	0	1	2	1	4	4	0	2	4	3	5	3	3	3	1	3	3	1	2	4	2	4	3	2	2	2	2	3												3.8	3.4		2.6	2.2
7084898231523890	Lagos	1	1	4	2	2	2	0	1	5	1	5	1	3	5	4	2	5	0	2	3	1	4	5	5	5	4	2	5	0	4	3	3	2	3	1	3	1	2	3	3.4	3.4	2.6	3.8	4.2	2
7089741021061000	Akwa Ibom	0	3	8	1	1	1	0	4	2	2	4	2	1	4	1	1	1																							2.4			1.6
7090371467641400	Lagos	1	1	6	1	4	4	0	5	5	2	4	1	4	4	4	3	5																							2.6			4
7111327742214450	Lagos	1	3	4	1	4	4	0	3	3	3	5	3	3	3	1	2	4	0	3	3	3	4	4	3	3	2	3	5	0	4	3	3	5	3	4	3	3	4	5	3.4	3.4	3.2	2.6	3.2	3.8
7111826395509790	Lagos	1	2	4	1	2	5	0	3	2	2	4	3	1	2	3	3	2	1	4	2	2	4	2	2	4	3	3	5												2.8	2.4		2.2	3.4
7113235062023720	Lagos	1	1	4	1	2	2	0	4	3	3	3	3	4	4	3	4	2	1	1	2	4	1	3	3	3	3	3	3												2.8	3		3.4	3
7122054574475200	Lagos	1	1	4	1	4	4	0	2	1	2	1	1	2	1	1	2	1																							1.8			1.4
7123907580954520	Abia	0	1	3	2	1	5	0	3	3	4	3	3	2	4	2	2	4	1	3	2	3	4	2	4	4	3	1	3	1	3	3	2	4	2	3	2	4	3	5	3.2	2.8	2.8	2.8	3	3.4
7145997222080620	Gombe	0	2	4	1	2	4	0	3	2	3	3	3	1	4	5	3	2	1	4	2	3	3	4	4	3	3	4	4												2.8	2.8		3	3.6
7155916657767370	Lagos	1	1	4	1	4	2	0	3	3	1	3	2	1	3	3	4	5	0	2	2	2	3	4	3	3	1	1	2												2.4	3		3.2	2
7156986037648720	Lagos	1	1	1	1	2	2	0	4	1	2	4	2	4	4	3	3	4	0	1	1	2	4	1	4	4	3	4	4												2.2	2.6		3.6	3.8
7177722235586940	Edo	0	2	3	1	4	4	0	3	3	4	4	3	3	3	2	2	2																							3.4			2.4
7179132595445790	Lagos	1	3	4	1	4	4	0	3	3	1	1	1	3	3	3	2	3																							1.8			2.8
7179273302090680	Lagos	1	1	4	1	1	2	0	3	2	1	5	2	2	3	1	1	2	0	2	2	1	5	3	3	4	2	1	3												2.6	3		1.8	2.6
7199902476702030	Federal Capital Territory	0	3	1	2	1	3	0	3	3	3	3	3	3	3	5	1	2	1	3	3	1	3	1	4	4	5	5	5	1	5	5	1	3	1	4	4	4	3	3	3	2.2	2.2	2.8	4.6	3.6
7208277709186020	Lagos	1	1	4	1	4	2	0	2	1	4	2	2	1	4	2	4	1	0	2	1	2	2	4	2	1	3	3	1												2.6	2.6		2.4	2
7213416222017420	Lagos	1	1	4	2	1	2	0	3	3	2	3	1	2	3	3	3	3	1	4	5	3	4	4	5	4	1	1	3												2.4	3.6		2.8	2.8
7215461281812650	Lagos	1	2	4	1	2	4	0	3	4	3	5	2	4	1	2	1	2	0	2	4	2	4	5	4	1	1	1	2	0	3	4	3	5	3	2	1	1	2	4	3.4	3.8	3.6	2	1.8	2
7227326910614340	Lagos	1	1	4	2	4	2	0	3	3	4	4	2	4	4	3	3	4																							3.2			3.6
7246039542088320	Lagos	1	1	1	3	4	3	0	4	2	2	4	2	4	4	3	4	4	0	4	2	2	4	2	1	4	4	4	5												2.4	2.4		3.8	3.6
7253053841387220	Lagos	1	1	4	1	4	4	0	3	2	4	4	2	2	4	3	1	4	0	4	2	3	4	2	3	4	4	1	2	1	4	2	4	4	3	4	3	2	2	4	3	2.6	3	2.8	2.8	3
7260468507311920	Kaduna	0	3	5	2	4	4	0	2	4	2	5	3	4	4	3	3	3	0	1	4	1	2	4	2	2	1	2	2												3.6	3.2		3.4	1.8
7264065070285740	Cross River	0	1	1	3	4	4	0	3	3	3	3	3	3	3	2	2	3																							3			2.6
7268328456526240	Lagos	1	1	4	1	4	3	0	3	3	3	3	3	3	3	2	2	3	0	3	3	4	3	3	3	3	2	2	2												3	3.2		2.6	2.4
7274617419230430	Abia	0	4	6	2	4	3	0	4	2	2	4	2	4	4	1	4	4	1	3	2	2	4	2	4	2	2	2	2	1	4	2	2	4	2	4	4	4	4	5	2.4	2.6	2.4	3.4	2.4	4.2
7274721572553570	Lagos	1	1	6	2	4	2	0	4	2	2	4	2	4	4	5	3	4	0	4	1	3	4	1	4	4	4	4	5												2.4	2.2		4	4.2
7279717215379100	Federal Capital Territory	0	2	3	1	4	5	0	4	2	5	4	1	4	4	3	1	3	0	3	3	5	3	2	5	5	5	4	3												2.8	3.2		3	4.4
7285485078144130	Kaduna	0	1	5	2	1	3	0	4	2	4	4	2	2	2	2	1	3																							2.8			2
7286407198051900	Lagos	1	1	4	2	4	2	0	2	1	2	2	1	2	2	3	4	3																							2			2.8
7286871774672110	Lagos	1	2	4	1	4	4	0	4	2	2	4	2	4	4	3	3	3																							2.4			3.4
7300362736701970	Oyo	0	1	4	2	4	3	0	3	3	2	4	3	3	3	3	2	3																							3			2.8
7302091743150280	Lagos	1	1	4	1	2	4	0	2	4	3	1	3	2	3	1	3	2	0	2	4	4	3	2	2	2	2	2	3												3	3.4		2.2	2.2
7320094461349960	Lagos	1	1	4	1	2	4	0	2	2	1	4	4	1	2	2	2	5	0	2	3	1	4	1	1	1	1	1	1	0	4	4	1	2	1	2	2	1	2	3	3	2.6	2	2.4	1	2
7320239181334900	Delta	0	1	6	2	4	5	0	4	2	2	4	1	2	3	2	2	4	0	4	3	4	3	2	1	2	1	1	2												2.2	2.8		2.6	1.4
7339948156030570	Lagos	1	1	2	2	4	7	0	1	1	2	4	1	1	1	4	5	5	1	5	1	1	4	1	4	4	4	5	5												2.6	1.6		3.2	4.4
7344464365579390	Lagos	1	1	4	1	2	2	0	4	2	2	5	2	4	4	2	3	3	0	4	2	2	2	2	4	4	2	3	4												2.6	2		3.2	3.4
7354353304590330	Lagos	1	1	4	1	1	3	0	3	3	5	2	2	4	2	3	3	5	1	4	3	2	4	5	5	2	4	3	5												3	3.2		3.4	3.8
7363688926978320	Lagos	1	1	4	1	2	2	0	4	2	2	2	2	3	2	1	1	2																							2			1.8
7384283541597030	Lagos	1	1	4	1	1	2	0	2	3	1	3	4	3	2	2	2	5	1	4	2	1	1	3	3	4	5	3	5	0	3	3	5	3	4	3	1	1	2	2	3	1.8	3.6	2.8	4	1.8
7400282799985590	Lagos	1	1	1	1	4	3	0	2	2	4	2	2	2	2	1	2	3	0	3	2	4	1	4	3	2	3	2	4	0	4	2	2	1	2	4	2	3	1	4	2.8	2.8	1.8	2	2.8	2.8
7423365081022870	Ondo	0	2	5	2	2	3	0	4	2	4	3	3	2	4	3	2	4	0	3	2	1	3	3	3	5	2	2	4												2.8	2.4		3	3.2
7428292297184490	Lagos	1	1	8	1	4	3	0	1	2	3	3	3	3	3	4	4	5																							3.2			3.8
7445642695461590	Ebonyi	0	5	5	1	4	4	0	3	3	3	3	3	2	2	1	2	1																							3			1.6
7456893124336960	Lagos	1	1	4	1	2	4	0	3	3	3	3	3	3	3	4	4	4																							3			3.6
